# Supplementary material for: Unveiling the signaling network of FLT3-ITD AML improves drug sensitivity prediction
Source: eLife. 2024 Apr 2;12:RP90532. doi: 10.7554/eLife.90532 (PMC10987088; doi:10.7554/eLife.90532)
Supplement: Figure 4—source data 1. [file elife-90532-fig4-data1.zip]

Archive with 42 entries (41 files):
- blots figure 4 raw/
- __MACOSX/._blots figure 4 raw
- blots figure 4 raw/cdk2(Chemiluminescence).tif
- __MACOSX/blots figure 4 raw/._cdk2(Chemiluminescence).tif
- blots figure 4 raw/jnk(Colorimetric).tif
- __MACOSX/blots figure 4 raw/._jnk(Colorimetric).tif
- blots figure 4 raw/p cdk2 (Chemiluminescence).tif
- __MACOSX/blots figure 4 raw/._p cdk2 (Chemiluminescence).tif
- blots figure 4 raw/cdk2 (Colorimetric).tif
- __MACOSX/blots figure 4 raw/._cdk2 (Colorimetric).tif
- blots figure 4 raw/jnk(Chemiluminescence).tif
- __MACOSX/blots figure 4 raw/._jnk(Chemiluminescence).tif
- blots figure 4 raw/pcdk1 T161(Colorimetric).tif
- __MACOSX/blots figure 4 raw/._pcdk1 T161(Colorimetric).tif
- blots figure 4 raw/cyclin b1(Chemiluminescence).tif
- __MACOSX/blots figure 4 raw/._cyclin b1(Chemiluminescence).tif
- blots figure 4 raw/pcdk1 T161 (Chemiluminescence).tif
- __MACOSX/blots figure 4 raw/._pcdk1 T161 (Chemiluminescence).tif
- blots figure 4 raw/p jnk(Chemiluminescence).tif
- __MACOSX/blots figure 4 raw/._p jnk(Chemiluminescence).tif
- blots figure 4 raw/p cdk2 (Colorimetric).tif
- __MACOSX/blots figure 4 raw/._p cdk2 (Colorimetric).tif
- blots figure 4 raw/cdk1 (Colorimetric).tif
- __MACOSX/blots figure 4 raw/._cdk1 (Colorimetric).tif
- blots figure 4 raw/cyclin b1(Colorimetric).tif
- __MACOSX/blots figure 4 raw/._cyclin b1(Colorimetric).tif
- blots figure 4 raw/cyclinE2 (Colorimetric).tif
- __MACOSX/blots figure 4 raw/._cyclinE2 (Colorimetric).tif
- blots figure 4 raw/vinculin (Colorimetric).tif
- __MACOSX/blots figure 4 raw/._vinculin (Colorimetric).tif
- blots figure 4 raw/pCDK1 tyr15 (Colorimetric).tif
- __MACOSX/blots figure 4 raw/._pCDK1 tyr15 (Colorimetric).tif
- blots figure 4 raw/pCDK1 tyr15(Chemiluminescence).tif
- __MACOSX/blots figure 4 raw/._pCDK1 tyr15(Chemiluminescence).tif
- blots figure 4 raw/cyclinE2 (Chemiluminescence).tif
- __MACOSX/blots figure 4 raw/._cyclinE2 (Chemiluminescence).tif
- blots figure 4 raw/vinculin (Chemiluminescence).tif
- __MACOSX/blots figure 4 raw/._vinculin (Chemiluminescence).tif
- blots figure 4 raw/cdk1 (Chemiluminescence).tif
- __MACOSX/blots figure 4 raw/._cdk1 (Chemiluminescence).tif
- blots figure 4 raw/p jnk(Colorimetric).tif
- __MACOSX/blots figure 4 raw/._p jnk(Colorimetric).tif
