# Supplementary material for: Unveiling the signaling network of FLT3-ITD AML improves drug sensitivity prediction
Source: eLife. 2024 Apr 2;12:RP90532. doi: 10.7554/eLife.90532 (PMC10987088; doi:10.7554/eLife.90532)
Supplement: Supplementary file 4. [file elife-90532-supp4.xlsx]

## Sheet: description
Supplementary file 4
This spreadsheet contains the first analysis of the experimental dataset obatined from the luminex instrument used for the models' optimization
11plex_Cat.No.48-611MAG
Raw data
multiparametric raw data of Median Fluorescent Intensity (net MFI)
each sample is reported in triplicates and it is associated with its location in a 96 well plate
filter on n. beads
The Magpix instruments grants accurate measurements only in wells where more than 50 beads per analyte where detected.
We filtered the dataset for the conditions were less than 50 beads were detected.
normalization_betatubulin
we normalized the value of each analyte in each condition on the the corresponding value of the housekeeping protein B-tubulin
median_sd
we obtained the median values between the biological triplicates of the experimetal conditions and the standard deviation.

## Sheet: raw data
11plex_Cat.No.48-611MAG
sample	condition	B TUBULIN	GSK3B	IGF1R	IRS1	Akt	mTOR	P70S6K	IR	PTEN	GSK3a	TSC2	RPS6	Total Events
1(1,A1)	JMD CTRL 1	8765	309	39	136.5	332	461	50	40	3116.5	43	732	85	3905
2(1,A2)	JMD CTRL 2	10203.5	348	52	255.5	303.5	531	65	51	5494.5	55.5	726.5	115.5	1418		grey cell	technical instrument error_analyte not detectable in that well
3(1,A3)	JMD CTRL 3	10796.5	199.5	58	139	607	384	60	60	4886	57.5	361	104	2498
4(1,A4)	JMD TNFa 1	10071	1015	70	401	306	1384	166	74	4656	86	1971	367	4033
5(1,A5)	JMD TNFa 2	9998	1075	64.5	429	239	1246.5	173	64	5558	73	2041.5	336	3062
6(1,A6)	JMD TNFa 3	10448	1096.5	72.5	463	265	1398	172	68	6145.5	76	2409	377	1635
7(1,A7)	JMD IGF1 1	10162	702	58	280	258.5	936	79	56	5368	63	1249	235	3318
8(1,A8)	JMD IGF1 2	10089	1071.5	67	361	269.5	1223	124	64	5101.5	76	1936	255	2990
9(1,A9)	JMD IGF1 3	10624	1073.5	64.5	444.5	229	1140	111	61	6110.5	69.5	2055.5	250	4193
10(1,A10)	JMD MIDO_TNFa 1	9756.5	525	56	536.5	223	691	71	55	5388	66	1417	122	3719
11(1,A11)	JMD MIDO_TNFa 2	9761	464	55	482.5	227	622.5	73	58	5552.5	67	1189	128	3761
12(1,A12)	JMD MIDO_TNFa 3	9475.5	481	56	546.5	202.5	625	65.5	54	5244	59	1118	122	3946
13(1,B1)	JMD MIDO_IGF1 1	8690	301.5	42	375	167.5	482	54	42	4130	48	791	95	3509
14(1,B2)	JMD MIDO_IGF1 2	8987	313	46	463	157	471.5	55	44	4916	48	864	102	3821
15(1,B3)	JMD MIDO_IGF1 3	9220.5	307	48	430	171	455	52.5	45	4864	50	789.5	98	3367
16(1,B4)	JMD MIDO_SB_TNFa 1	11300	434	56	469	229	757.5	75.5	54	5592.5	62	1195	132	2581
17(1,B5)	JMD MIDO_SB_TNFa 2	10470	328	50	474.5	200	548	63	52.5	5634.5	58	999	117	1468
18(1,B6)	JMD MIDO_SB_TNFa 3	10022	453	54	533	196	776	73	49	5802	60	1512	123.5	3897
19(1,B7)	JMD MIDO_SP_TNFa 1	9976.5	282	53.5	346.5	199	432	60	50	5292.5	56	449	104	3612
20(1,B8)	JMD MIDO_SP_TNFa 2	10336	267	56	423.5	219	474	66	57	5019	63	470	123.5	3240
21(1,B9)	JMD MIDO_SP_TNFa 3	10026	319	58	485	194.5	480	61	52	5930	63	611	112	4072
22(1,B10)	JMD MIDO_WORT_IGF1 1	9958	198	58	431	223	474	70	56	5534	66.5	610	119	4114
23(1,B11)	JMD MIDO_WORT_IGF1 2	9383	155	53	479	186	399	61	53	5338.5	55	487	110	3799
24(1,B12)	JMD MIDO_WORT_IGF1 3	9175.5	155	55	486	203	416	62	51	4998	58	512	113	4109
25(1,C1)	JMD MIDO_RAPA_IGF1 1	8510	226.5	40	368	157	427	48	39	3215	43	732	88	3478
26(1,C2)	JMD MIDO_RAPA_IGF1 2	10391	298	44	460	166.5	517.5	44	46	5754	48	857.5	101	2373
27(1,C3)	JMD MIDO_RAPA_IGF1 3	10190	266	50	426.5	205	492	59.5	48	5626.5	54	770	112	1993
28(1,C4)	JMD MIDO_UO126_IGF1 1	11178.5	401	54	659	228	614	61	52	5734.5	61	1194	122	3631
29(1,C5)	JMD MIDO_UO126_IGF1 2	9661	330.5	49.5	516	197	523	57	50	5408	53	1041	101	2882
30(1,C6)	JMD MIDO_UO126_IGF1 3	10908	407	51	657	208	543	60	50.5	6113	53	1106	112	3661
31(1,C7)	JMD SB_TNFa 1	10003	757	57	446	220.5	1091.5	121	59	5239	60	1899	176.5	3630
32(1,C8)	JMD SB_TNFa 2	11438.5	1067	69	438.5	313	1506	158	73.5	5218	77	2487	232	2718
33(1,C9)	JMD SB_TNFa 3	11361	1235	78	681	271	1423	218	90	6790	83.5	2681	274	1947
34(1,C10)	JMD SP_TNFa 1	10344	423	54	427	201	514.5	56	54	5831	57	729	102	4241
35(1,C11)	JMD SP_TNFa 2	10194	494	61	413	213.5	572	62	54.5	5820	60	1034	113	3738
36(1,C12)	JMD SP_TNFa 3	9706	292	54	437.5	190.5	444	58	55.5	5498	56	684	103	4355
37(1,D1)	JMD WORT_IGF1 1	9095.5	616	45	330	174	787	78	49	3448	57	1293	131	3364
38(1,D2)	JMD WORT_IGF1 2	8864	643	45	392.5	175	796	74	42	4597	50	1512	119	3705
39(1,D3)	JMD WORT_IGF1 3	10212	573	54	489	193	801.5	74	54	5631	59.5	1247	145	3005
40(1,D4)	JMD RAPA_IGF1 1	11358	497.5	57	257	291	1051	59	54.5	5147	60	1152.5	135.5	2645
41(1,D5)	JMD RAPA_IGF1 2	10485	871	52	372	227	953	55	50	5414	56.5	1876	118	2670
42(1,D6)	JMD RAPA_IGF1 3	11488	985.5	69	518	270	1025	70	70	6599	71	2438	131.5	4285
43(1,D7)	JMD UO126_IGF1 1	10764	888	58	370	242	705	71	63	6067	56	2313	104	4360
44(1,D8)	JMD UO126_IGF1 2	11321	1073	66.5	513.5	286.5	1067.5	90	73	5547	75	2120	157	3568
45(1,D9)	JMD UO126_IGF1 3	10646	851.5	58	603.5	240	872	75	61	6514.5	58	1526	133	4436
46(1,D10)	JMD LY14_IGF1 1	10626	702	58	510	251.5	1194	112	58	5970	63	2607	189	3358
47(1,D11)	JMD LY14_IGF1 2	11171	705.5	45	487	230.5	1133	87.5	46	6089	56	2537	203.5	2544
48(1,D12)	JMD LY14_IGF1 3	10433	640	56	557	235	1144	105	52	5803.5	60	2417	191	4130
49(1,E1)	TKD CTRL 1	9747	149	44	174	216	404.5	49	43	3970	48	389	88	4106
50(1,E2)	TKD CTRL 2	11212	143	42	133.5	302	357	43.5	40	5632	44	325	73	3946
51(1,E3)	TKD CTRL 3	11148.5	116	49	90	402	340	46	44	4974.5	47	279	74	3898
52(1,E4)	TKD TNFa 1	11279	729.5	61	411	266	1318	119	59	5971	62	1469	419.5	3487
53(1,E5)	TKD TNFa 2	10552	267	46	61	154	791	80	47	4958.5	48.5	592.5	193	2875
54(1,E6)	TKD TNFa 3	10982	686.5	55	375	272.5	1271	171	58.5	5256	63	1716.5	327	4239
55(1,E7)	TKD IGF1 1	10590.5	597.5	59	346	224	976	84	56	5628.5	60	1176.5	276	4068
56(1,E8)	TKD IGF1 2	10974	666	63	422.5	256.5	1200	121	62	5555	69	1376	269	3887
57(1,E9)	TKD IGF1 3	10863	731	60	460	247	1148.5	126.5	59	6222	64	1690	235	4482
58(1,E10)	TKD MIDO_TNFa 1	10888.5	204.5	53	362	218	432	59	53	5768.5	60.5	559	100	3830
59(1,E11)	TKD MIDO_TNFa 2	10436	223	58	406	222	478	58	50	5826	61	612	108	4213
60(1,E12)	TKD MIDO_TNFa 3	10908.5	168	58	402	239	417	59	54	6110	62	459.5	108	3385
61(1,F1)	TKD MIDO_IGF1 1	9863	110	40	227	159.5	313	43	39	3863	43.5	295	74	4401
62(1,F2)	TKD MIDO_IGF1 2	9946.5	114	43	409	160.5	334.5	42	37	5003	43	408	81	3706
63(1,F3)	TKD MIDO_IGF1 3	10074	118.5	46	351	205	323	47	43	5132	47	486.5	86	3371
64(1,F4)	TKD MIDO_SB_TNFa 1	11667	157	53	452	241	485	57	47.5	6404	56	663	104	3634
65(1,F5)	TKD MIDO_SB_TNFa 2	10461.5	126	49	315	253.5	415	48	48	5630	47	439.5	89	3150
66(1,F6)	TKD MIDO_SB_TNFa 3	11533	134	48	558	205	545	49	43	6105.5	49	758	92	4118
67(1,F7)	TKD MIDO_SP_TNFa 1	10643	140	51.5	274	244	333	49	47	5284	53	230	88	3477
68(1,F8)	TKD MIDO_SP_TNFa 2	11552	162	66	282.5	320	431	74	65	5803	65.5	228.5	111	3034
69(1,F9)	TKD MIDO_SP_TNFa 3	13129	448	199	525.5	304	503	243.5	215	5459	181	373	238	255
70(1,F10)	TKD MIDO_WORT_IGF1 1	10814	140	56.5	520	240.5	474	60	51	5920.5	56	584	105	3845
71(1,F11)	TKD MIDO_WORT_IGF1 2	10901.5	114	55	421.5	200	377.5	54	51	5825	59	387	98	4307
72(1,F12)	TKD MIDO_WORT_IGF1 3	10684	98	54	240	294	369	53	44	5653	51	312	98	3556
73(1,G1)	TKD MIDO_RAPA_IGF1 1	10288	117	38	282	198	350	43	37.5	4250	41	350	76	4800
74(1,G2)	TKD MIDO_RAPA_IGF1 2	10270	98	43	312	177	324	41	40	5240	39	322	75	3775
75(1,G3)	TKD MIDO_RAPA_IGF1 3	10543	111	44	402.5	190	369	41	41	5413	42	415	85	3388
76(1,G4)	TKD MIDO_UO126_IGF1 1	11958	125.5	49	368	315	388.5	45	54	6360.5	48.5	417	88	3528
77(1,G5)	TKD MIDO_UO126_IGF1 2	10558	75	43	267	254	316	38	43	5117	41	193	77	3393
78(1,G6)	TKD MIDO_UO126_IGF1 3	12096	130	59	564	294.5	475.5	62.5	61	6758.5	64	577	121.5	2396
79(1,G7)	TKD SB_TNFa 1	9951	759	225	750	521	1222	369	251.5	5974	255.5	1225	331.5	171
80(1,G8)	TKD SB_TNFa 2	13756	735.5	80	390	447.5	1252	180	83	7369	89.5	2332	197.5	1134
81(1,G9)	TKD SB_TNFa 3	12234	595	69.5	584	323	1096.5	161.5	69	7433	92.5	1286	181	617
82(1,G10)	TKD SP_TNFa 1	11043	178	51	316	251	401	50	48	5193	52	476.5	89	4230
83(1,G11)	TKD SP_TNFa 2	11282	149	55	271	266	408	57	48	5952	57	327	96.5	3824
84(1,G12)	TKD SP_TNFa 3	10816	161	57	423.5	224.5	369	55	52	6016.5	57	291	90	4502
85(1,H1)	TKD WORT_IGF1 1	10117	484	130	483	295	921	168	145.5	4309	137	1113	325	132
86(1,H2)	TKD WORT_IGF1 2	10216	408	48	102	627	588	50	49	5690.5	48	700	119	5294
87(1,H3)	TKD WORT_IGF1 3	10012	392	129	374	326.5	944	121	44	5360.5	132.5	1062.5	242.5	248
88(1,H4)	TKD RAPA_IGF1 1	12110.5	717.5	101	551	372	1002	153	118	6363	101	1685.5	143.5	353
89(1,H5)	TKD RAPA_IGF1 2	12177	512	47	427.5	335	969	51	44	6458	49	1344	112	2595
90(1,H6)	TKD RAPA_IGF1 3	11529	1186	136	728	379.5	1514	135	176	7459	104	1926.5	214.5	62
91(1,H7)	TKD UO126_IGF1 1	11581	480.5	55	327	409	666.5	57	63	6187	59	992	100.5	4123
92(1,H8)	TKD UO126_IGF1 2	12713.5	588	63	497	377	900.5	70	59.5	7020	62	1351	128	3677
93(1,H9)	TKD UO126_IGF1 3	12569	610	65	642	293.5	875	74	64	7449	63	1945	118	3187
94(1,H10)	TKD LY14_IGF1 1	12741	329	63	390	404	948	82	61	5795	61	1255.5	196.5	2381
95(1,H11)	TKD LY14_IGF1 2	11889	249	41	396.5	306.5	1041.5	81	38	5929	44.5	1425	169	3903
96(1,H12)	TKD LY14_IGF1 3	11350.5	270.5	52	402	291	906.5	69	50	6100.5	51	1201.5	162	4226
	JMD CTRL 1	JMD CTRL 2	JMD CTRL 3	JMD TNFa 1	JMD TNFa 2	JMD TNFa 3	JMD IGF1 1	JMD IGF1 2	JMD IGF1 3	JMD MIDO_TNFa 1	JMD MIDO_TNFa 2	JMD MIDO_TNFa 3	JMD MIDO_IGF1 1	JMD MIDO_IGF1 2	JMD MIDO_IGF1 3	JMD MIDO_SB_TNFa 1	JMD MIDO_SB_TNFa 2	JMD MIDO_SB_TNFa 3	JMD MIDO_SP_TNFa 1	JMD MIDO_SP_TNFa 2	JMD MIDO_SP_TNFa 3	JMD MIDO_WORT_IGF1 1	JMD MIDO_WORT_IGF1 2	JMD MIDO_WORT_IGF1 3	JMD MIDO_RAPA_IGF1 1	JMD MIDO_RAPA_IGF1 2	JMD MIDO_RAPA_IGF1 3	JMD MIDO_UO126_IGF1 1	JMD MIDO_UO126_IGF1 2	JMD MIDO_UO126_IGF1 3	JMD SB_TNFa 1	JMD SB_TNFa 2	JMD SB_TNFa 3	JMD SP_TNFa 1	JMD SP_TNFa 2	JMD SP_TNFa 3	JMD WORT_IGF1 1	JMD WORT_IGF1 2	JMD WORT_IGF1 3	JMD RAPA_IGF1 1	JMD RAPA_IGF1 2	JMD RAPA_IGF1 3	JMD UO126_IGF1 1	JMD UO126_IGF1 2	JMD UO126_IGF1 3	JMD LY14_IGF1 1	JMD LY14_IGF1 2	JMD LY14_IGF1 3	TKD CTRL 1
B TUBULIN	8765	10203.5	10796.5	10071	9998	10448	10162	10089	10624	9756.5	9761	9475.5	8690	8987	9220.5	11300	10470	10022	9976.5	10336	10026	9958	9383	9175.5	8510	10391	10190	11178.5	9661	10908	10003	11438.5	11361	10344	10194	9706	9095.5	8864	10212	11358	10485	11488	10764	11321	10646	10626	11171	10433	9747
GSK3B	309	348	199.5	1015	1075	1096.5	702	1071.5	1073.5	525	464	481	301.5	313	307	434	328	453	282	267	319	198	155	155	226.5	298	266	401	330.5	407	757	1067	1235	423	494	292	616	643	573	497.5	871	985.5	888	1073	851.5	702	705.5	640	149
IGF1R	39	52	58	70	64.5	72.5	58	67	64.5	56	55	56	42	46	48	56	50	54	53.5	56	58	58	53	55	40	44	50	54	49.5	51	57	69	78	54	61	54	45	45	54	57	52	69	58	66.5	58	58	45	56	44
IRS1	136.5	255.5	139	401	429	463	280	361	444.5	536.5	482.5	546.5	375	463	430	469	474.5	533	346.5	423.5	485	431	479	486	368	460	426.5	659	516	657	446	438.5	681	427	413	437.5	330	392.5	489	257	372	518	370	513.5	603.5	510	487	557	174
Akt	332	303.5	607	306	239	265	258.5	269.5	229	223	227	202.5	167.5	157	171	229	200	196	199	219	194.5	223	186	203	157	166.5	205	228	197	208	220.5	313	271	201	213.5	190.5	174	175	193	291	227	270	242	286.5	240	251.5	230.5	235	216
mTOR	461	531	384	1384	1246.5	1398	936	1223	1140	691	622.5	625	482	471.5	455	757.5	548	776	432	474	480	474	399	416	427	517.5	492	614	523	543	1091.5	1506	1423	514.5	572	444	787	796	801.5	1051	953	1025	705	1067.5	872	1194	1133	1144	404.5
P70S6K	50	65	60	166	173	172	79	124	111	71	73	65.5	54	55	52.5	75.5	63	73	60	66	61	70	61	62	48	44	59.5	61	57	60	121	158	218	56	62	58	78	74	74	59	55	70	71	90	75	112	87.5	105	49
IR	40	51	60	74	64	68	56	64	61	55	58	54	42	44	45	54	52.5	49	50	57	52	56	53	51	39	46	48	52	50	50.5	59	73.5	90	54	54.5	55.5	49	42	54	54.5	50	70	63	73	61	58	46	52	43
PTEN	3116.5	5494.5	4886	4656	5558	6145.5	5368	5101.5	6110.5	5388	5552.5	5244	4130	4916	4864	5592.5	5634.5	5802	5292.5	5019	5930	5534	5338.5	4998	3215	5754	5626.5	5734.5	5408	6113	5239	5218	6790	5831	5820	5498	3448	4597	5631	5147	5414	6599	6067	5547	6514.5	5970	6089	5803.5	3970
GSK3a	43	55.5	57.5	86	73	76	63	76	69.5	66	67	59	48	48	50	62	58	60	56	63	63	66.5	55	58	43	48	54	61	53	53	60	77	83.5	57	60	56	57	50	59.5	60	56.5	71	56	75	58	63	56	60	48
TSC2	732	726.5	361	1971	2041.5	2409	1249	1936	2055.5	1417	1189	1118	791	864	789.5	1195	999	1512	449	470	611	610	487	512	732	857.5	770	1194	1041	1106	1899	2487	2681	729	1034	684	1293	1512	1247	1152.5	1876	2438	2313	2120	1526	2607	2537	2417	389
RPS6	85	115.5	104	367	336	377	235	255	250	122	128	122	95	102	98	132	117	123.5	104	123.5	112	119	110	113	88	101	112	122	101	112	176.5	232	274	102	113	103	131	119	145	135.5	118	131.5	104	157	133	189	203.5	191	88
[truncated: 47 more columns]

## Sheet: filter on n.beads
			red cells	wells where less than 50 beads per analyte were detected
				only red cells values were excluded from the dataset
DataType:	Net MFI																DataType:	Count
Location	Sample	B TUBULIN	GSK3B	IGF1R	IRS1	Akt	mTOR	P70S6K	IR	PTEN	GSK3a	TSC2	RPS6	Total Events			Location	Sample	B TUBULIN	GSK3B	IGF1R	IRS1	Akt	mTOR	P70S6K	IR	PTEN	GSK3a	TSC2	RPS6	Total Events
1(1,A1)	JMD CTRL 1	8765	309	39	136.5	332	461	50	40	3116.5	43	732	85	3905			1(1,A1)	JMD CTRL 1	333	347	288	282	328	402	230	265	366	358	312	394	3905
2(1,A2)	JMD CTRL 2	10203.5	348	52	255.5	303.5	531	65	51	5494.5	55.5	726.5	115.5	1418			2(1,A2)	JMD CTRL 2	112	123	108	98	142	142	89	70	98	132	134	170	1418
3(1,A3)	JMD CTRL 3	10796.5	199.5	58	139	607	384	60	60	4886	57.5	361	104	2498			3(1,A3)	JMD CTRL 3	198	190	179	215	243	243	147	119	179	244	217	324	2498
4(1,A4)	JMD TNFa 1	10071	1015	70	401	306	1384	166	74	4656	86	1971	367	4033			4(1,A4)	JMD TNFa 1	328	397	301	264	353	417	231	292	369	351	313	417	4033
5(1,A5)	JMD TNFa 2	9998	1075	64.5	429	239	1246.5	173	64	5558	73	2041.5	336	3062			5(1,A5)	JMD TNFa 2	226	301	272	217	251	322	171	184	298	257	250	313	3062
6(1,A6)	JMD TNFa 3	10448	1096.5	72.5	463	265	1398	172	68	6145.5	76	2409	377	1635			6(1,A6)	JMD TNFa 3	132	166	148	117	114	149	102	133	134	145	137	158	1635
7(1,A7)	JMD IGF1 1	10162	702	58	280	258.5	936	79	56	5368	63	1249	235	3318			7(1,A7)	JMD IGF1 1	265	313	283	233	252	349	212	235	277	307	297	295	3318
8(1,A8)	JMD IGF1 2	10089	1071.5	67	361	269.5	1223	124	64	5101.5	76	1936	255	2990			8(1,A8)	JMD IGF1 2	239	312	284	185	220	288	151	223	284	234	261	309	2990
9(1,A9)	JMD IGF1 3	10624	1073.5	64.5	444.5	229	1140	111	61	6110.5	69.5	2055.5	250	4193			9(1,A9)	JMD IGF1 3	321	386	376	270	311	396	261	324	410	382	338	418	4193
10(1,A10)	JMD MIDO_TNFa 1	9756.5	525	56	536.5	223	691	71	55	5388	66	1417	122	3719			10(1,A10)	JMD MIDO_TNFa 1	282	359	308	188	287	377	232	265	382	337	365	337	3719
11(1,A11)	JMD MIDO_TNFa 2	9761	464	55	482.5	227	622.5	73	58	5552.5	67	1189	128	3761			11(1,A11)	JMD MIDO_TNFa 2	305	387	311	198	286	374	210	248	378	346	311	407	3761
12(1,A12)	JMD MIDO_TNFa 3	9475.5	481	56	546.5	202.5	625	65.5	54	5244	59	1118	122	3946			12(1,A12)	JMD MIDO_TNFa 3	338	372	345	212	296	426	230	244	381	340	344	418	3946
13(1,B1)	JMD MIDO_IGF1 1	8690	301.5	42	375	167.5	482	54	42	4130	48	791	95	3509			13(1,B1)	JMD MIDO_IGF1 1	289	310	294	204	272	367	223	241	351	309	300	349	3509
14(1,B2)	JMD MIDO_IGF1 2	8987	313	46	463	157	471.5	55	44	4916	48	864	102	3821			14(1,B2)	JMD MIDO_IGF1 2	296	365	313	236	352	352	217	240	388	365	307	390	3821
15(1,B3)	JMD MIDO_IGF1 3	9220.5	307	48	430	171	455	52.5	45	4864	50	789.5	98	3367			15(1,B3)	JMD MIDO_IGF1 3	260	334	279	192	285	353	200	230	349	249	278	358	3367
16(1,B4)	JMD MIDO_SB_TNFa 1	11300	434	56	469	229	757.5	75.5	54	5592.5	62	1195	132	2581			16(1,B4)	JMD MIDO_SB_TNFa 1	211	234	217	138	215	276	158	197	240	213	225	257	2581
17(1,B5)	JMD MIDO_SB_TNFa 2	10470	328	50	474.5	200	548	63	52.5	5634.5	58	999	117	1468			17(1,B5)	JMD MIDO_SB_TNFa 2	100	134	117	102	135	161	95	74	94	142	119	195	1468
18(1,B6)	JMD MIDO_SB_TNFa 3	10022	453	54	533	196	776	73	49	5802	60	1512	123.5	3897			18(1,B6)	JMD MIDO_SB_TNFa 3	313	342	288	212	305	425	247	263	395	364	349	394	3897
19(1,B7)	JMD MIDO_SP_TNFa 1	9976.5	282	53.5	346.5	199	432	60	50	5292.5	56	449	104	3612			19(1,B7)	JMD MIDO_SP_TNFa 1	294	367	318	202	267	358	230	247	376	274	312	367	3612
20(1,B8)	JMD MIDO_SP_TNFa 2	10336	267	56	423.5	219	474	66	57	5019	63	470	123.5	3240			20(1,B8)	JMD MIDO_SP_TNFa 2	266	329	290	196	231	297	181	236	355	304	263	292	3240
21(1,B9)	JMD MIDO_SP_TNFa 3	10026	319	58	485	194.5	480	61	52	5930	63	611	112	4072			21(1,B9)	JMD MIDO_SP_TNFa 3	327	361	362	279	326	396	210	290	426	381	341	373	4072
22(1,B10)	JMD MIDO_WORT_IGF1 1	9958	198	58	431	223	474	70	56	5534	66.5	610	119	4114			22(1,B10)	JMD MIDO_WORT_IGF1 1	333	373	355	258	317	419	258	278	431	374	311	407	4114
23(1,B11)	JMD MIDO_WORT_IGF1 2	9383	155	53	479	186	399	61	53	5338.5	55	487	110	3799			23(1,B11)	JMD MIDO_WORT_IGF1 2	309	353	358	198	291	371	228	248	396	334	330	383	3799
24(1,B12)	JMD MIDO_WORT_IGF1 3	9175.5	155	55	486	203	416	62	51	4998	58	512	113	4109			24(1,B12)	JMD MIDO_WORT_IGF1 3	370	373	300	193	275	419	310	313	425	353	340	438	4109
25(1,C1)	JMD MIDO_RAPA_IGF1 1	8510	226.5	40	368	157	427	48	39	3215	43	732	88	3478			25(1,C1)	JMD MIDO_RAPA_IGF1 1	295	342	272	176	252	374	209	240	365	315	280	358	3478
26(1,C2)	JMD MIDO_RAPA_IGF1 2	10391	298	44	460	166.5	517.5	44	46	5754	48	857.5	101	2373			26(1,C2)	JMD MIDO_RAPA_IGF1 2	187	207	190	161	188	246	167	159	198	211	194	265	2373
27(1,C3)	JMD MIDO_RAPA_IGF1 3	10190	266	50	426.5	205	492	59.5	48	5626.5	54	770	112	1993			27(1,C3)	JMD MIDO_RAPA_IGF1 3	148	176	150	128	169	203	130	117	158	180	189	245	1993
28(1,C4)	JMD MIDO_UO126_IGF1 1	11178.5	401	54	659	228	614	61	52	5734.5	61	1194	122	3631			28(1,C4)	JMD MIDO_UO126_IGF1 1	266	362	292	214	283	393	227	256	370	325	274	369	3631
29(1,C5)	JMD MIDO_UO126_IGF1 2	9661	330.5	49.5	516	197	523	57	50	5408	53	1041	101	2882			29(1,C5)	JMD MIDO_UO126_IGF1 2	233	288	240	161	233	303	171	176	287	247	229	314	2882
30(1,C6)	JMD MIDO_UO126_IGF1 3	10908	407	51	657	208	543	60	50.5	6113	53	1106	112	3661			30(1,C6)	JMD MIDO_UO126_IGF1 3	303	327	273	205	300	384	236	236	391	332	301	373	3661
31(1,C7)	JMD SB_TNFa 1	10003	757	57	446	220.5	1091.5	121	59	5239	60	1899	176.5	3630			31(1,C7)	JMD SB_TNFa 1	290	363	320	186	262	388	221	241	373	309	333	344	3630
32(1,C8)	JMD SB_TNFa 2	11438.5	1067	69	438.5	313	1506	158	73.5	5218	77	2487	232	2718			32(1,C8)	JMD SB_TNFa 2	226	279	269	140	208	269	163	182	241	215	224	302	2718
33(1,C9)	JMD SB_TNFa 3	11361	1235	78	681	271	1423	218	90	6790	83.5	2681	274	1947			33(1,C9)	JMD SB_TNFa 3	139	181	133	127	171	233	122	113	159	154	187	228	1947
34(1,C10)	JMD SP_TNFa 1	10344	423	54	427	201	514.5	56	54	5831	57	729	102	4241			34(1,C10)	JMD SP_TNFa 1	332	409	340	257	318	444	276	275	452	366	338	434	4241
35(1,C11)	JMD SP_TNFa 2	10194	494	61	413	213.5	572	62	54.5	5820	60	1034	113	3738			35(1,C11)	JMD SP_TNFa 2	307	381	310	229	256	397	229	258	386	275	333	377	3738
36(1,C12)	JMD SP_TNFa 3	9706	292	54	437.5	190.5	444	58	55.5	5498	56	684	103	4355			36(1,C12)	JMD SP_TNFa 3	384	424	368	244	340	414	263	296	477	388	352	405	4355
37(1,D1)	JMD WORT_IGF1 1	9095.5	616	45	330	174	787	78	49	3448	57	1293	131	3364			37(1,D1)	JMD WORT_IGF1 1	248	315	252	232	284	370	213	196	291	293	297	373	3364
38(1,D2)	JMD WORT_IGF1 2	8864	643	45	392.5	175	796	74	42	4597	50	1512	119	3705			38(1,D2)	JMD WORT_IGF1 2	271	367	258	188	291	419	221	281	375	361	295	378	3705
39(1,D3)	JMD WORT_IGF1 3	10212	573	54	489	193	801.5	74	54	5631	59.5	1247	145	3005			39(1,D3)	JMD WORT_IGF1 3	250	297	252	205	220	328	163	207	289	254	240	300	3005
40(1,D4)	JMD RAPA_IGF1 1	11358	497.5	57	257	291	1051	59	54.5	5147	60	1152.5	135.5	2645			40(1,D4)	JMD RAPA_IGF1 1	192	278	214	191	179	273	155	172	273	220	220	278	2645
41(1,D5)	JMD RAPA_IGF1 2	10485	871	52	372	227	953	55	50	5414	56.5	1876	118	2670			41(1,D5)	JMD RAPA_IGF1 2	229	265	217	162	224	282	143	169	272	214	243	250	2670
42(1,D6)	JMD RAPA_IGF1 3	11488	985.5	69	518	270	1025	70	70	6599	71	2438	131.5	4285			42(1,D6)	JMD RAPA_IGF1 3	355	442	363	259	260	449	252	326	444	366	361	408	4285
43(1,D7)	JMD UO126_IGF1 1	10764	888	58	370	242	705	71	63	6067	56	2313	104	4360			43(1,D7)	JMD UO126_IGF1 1	372	413	343	321	303	412	239	291	471	340	413	442	4360
44(1,D8)	JMD UO126_IGF1 2	11321	1073	66.5	513.5	286.5	1067.5	90	73	5547	75	2120	157	3568			44(1,D8)	JMD UO126_IGF1 2	294	335	294	228	260	396	194	244	353	296	346	328	3568
45(1,D9)	JMD UO126_IGF1 3	10646	851.5	58	603.5	240	872	75	61	6514.5	58	1526	133	4436			45(1,D9)	JMD UO126_IGF1 3	383	406	338	274	370	439	272	313	436	398	363	444	4436
46(1,D10)	JMD LY14_IGF1 1	10626	702	58	510	251.5	1194	112	58	5970	63	2607	189	3358			46(1,D10)	JMD LY14_IGF1 1	271	327	267	187	264	353	224	248	288	287	274	368	3358
47(1,D11)	JMD LY14_IGF1 2	11171	705.5	45	487	230.5	1133	87.5	46	6089	56	2537	203.5	2544			47(1,D11)	JMD LY14_IGF1 2	195	236	193	132	208	291	154	145	230	231	249	280	2544
48(1,D12)	JMD LY14_IGF1 3	10433	640	56	557	235	1144	105	52	5803.5	60	2417	191	4130			48(1,D12)	JMD LY14_IGF1 3	360	404	354	189	303	463	260	261	402	338	359	437	4130
49(1,E1)	TKD CTRL 1	9747	149	44	174	216	404.5	49	43	3970	48	389	88	4106			49(1,E1)	TKD CTRL 1	335	335	302	286	326	394	247	295	425	419	332	410	4106
50(1,E2)	TKD CTRL 2	11212	143	42	133.5	302	357	43.5	40	5632	44	325	73	3946			50(1,E2)	TKD CTRL 2	295	361	340	266	332	397	238	238	390	375	320	394	3946
51(1,E3)	TKD CTRL 3	11148.5	116	49	90	402	340	46	44	4974.5	47	279	74	3898			51(1,E3)	TKD CTRL 3	338	371	299	275	287	360	262	299	358	371	313	365	3898
52(1,E4)	TKD TNFa 1	11279	729.5	61	411	266	1318	119	59	5971	62	1469	419.5	3487			52(1,E4)	TKD TNFa 1	284	336	305	200	254	320	213	221	377	313	300	364	3487
53(1,E5)	TKD TNFa 2	10552	267	46	61	154	791	80	47	4958.5	48.5	592.5	193	2875			53(1,E5)	TKD TNFa 2	253	269	229	212	176	299	181	197	296	202	260	301	2875
54(1,E6)	TKD TNFa 3	10982	686.5	55	375	272.5	1271	171	58.5	5256	63	1716.5	327	4239			54(1,E6)	TKD TNFa 3	338	368	309	262	348	445	286	260	426	377	378	442	4239
55(1,E7)	TKD IGF1 1	10590.5	597.5	59	346	224	976	84	56	5628.5	60	1176.5	276	4068			55(1,E7)	TKD IGF1 1	344	388	321	219	293	400	258	291	446	351	346	411	4068
56(1,E8)	TKD IGF1 2	10974	666	63	422.5	256.5	1200	121	62	5555	69	1376	269	3887			56(1,E8)	TKD IGF1 2	325	369	314	216	238	424	223	282	417	307	360	412	3887
57(1,E9)	TKD IGF1 3	10863	731	60	460	247	1148.5	126.5	59	6222	64	1690	235	4482			57(1,E9)	TKD IGF1 3	379	415	372	288	302	474	304	294	441	382	386	445	4482
58(1,E10)	TKD MIDO_TNFa 1	10888.5	204.5	53	362	218	432	59	53	5768.5	60.5	559	100	3830			58(1,E10)	TKD MIDO_TNFa 1	344	330	292	258	287	401	257	229	372	344	316	400	3830
59(1,E11)	TKD MIDO_TNFa 2	10436	223	58	406	222	478	58	50	5826	61	612	108	4213			59(1,E11)	TKD MIDO_TNFa 2	338	400	325	283	333	452	267	300	383	395	317	420	4213
60(1,E12)	TKD MIDO_TNFa 3	10908.5	168	58	402	239	417	59	54	6110	62	459.5	108	3385			60(1,E12)	TKD MIDO_TNFa 3	256	300	241	269	313	327	231	208	291	311	274	364	3385
61(1,F1)	TKD MIDO_IGF1 1	9863	110	40	227	159.5	313	43	39	3863	43.5	295	74	4401			61(1,F1)	TKD MIDO_IGF1 1	302	399	338	319	362	417	259	307	397	442	349	510	4401
62(1,F2)	TKD MIDO_IGF1 2	9946.5	114	43	409	160.5	334.5	42	37	5003	43	408	81	3706			62(1,F2)	TKD MIDO_IGF1 2	308	326	306	236	262	392	246	244	379	354	297	356	3706
63(1,F3)	TKD MIDO_IGF1 3	10074	118.5	46	351	205	323	47	43	5132	47	486.5	86	3371			63(1,F3)	TKD MIDO_IGF1 3	281	296	266	209	283	351	212	217	347	318	250	341	3371
64(1,F4)	TKD MIDO_SB_TNFa 1	11667	157	53	452	241	485	57	47.5	6404	56	663	104	3634			64(1,F4)	TKD MIDO_SB_TNFa 1	282	339	268	255	309	349	215	252	343	331	311	380	3634
65(1,F5)	TKD MIDO_SB_TNFa 2	10461.5	126	49	315	253.5	415	48	48	5630	47	439.5	89	3150			65(1,F5)	TKD MIDO_SB_TNFa 2	246	282	261	218	244	337	215	201	327	261	254	304	3150
66(1,F6)	TKD MIDO_SB_TNFa 3	11533	134	48	558	205	545	49	43	6105.5	49	758	92	4118			66(1,F6)	TKD MIDO_SB_TNFa 3	353	379	251	261	389	439	259	259	404	359	353	412	4118
67(1,F7)	TKD MIDO_SP_TNFa 1	10643	140	51.5	274	244	333	49	47	5284	53	230	88	3477			67(1,F7)	TKD MIDO_SP_TNFa 1	282	303	290	239	274	334	186	238	337	308	295	391	3477
68(1,F8)	TKD MIDO_SP_TNFa 2	11552	162	66	282.5	320	431	74	65	5803	65.5	228.5	111	3034			68(1,F8)	TKD MIDO_SP_TNFa 2	259	280	265	210	249	319	179	222	258	274	224	295	3034
69(1,F9)	TKD MIDO_SP_TNFa 3	13129	448	199	525.5	304	503	243.5	215	5459	181	373	238	255			69(1,F9)	TKD MIDO_SP_TNFa 3	17	17	20	16	47	35	18	10	10	22	14	29	255
70(1,F10)	TKD MIDO_WORT_IGF1 1	10814	140	56.5	520	240.5	474	60	51	5920.5	56	584	105	3845			70(1,F10)	TKD MIDO_WORT_IGF1 1	305	327	292	221	338	400	246	284	398	341	304	389	3845
71(1,F11)	TKD MIDO_WORT_IGF1 2	10901.5	114	55	421.5	200	377.5	54	51	5825	59	387	98	4307			71(1,F11)	TKD MIDO_WORT_IGF1 2	332	406	367	272	346	440	254	305	413	404	347	421	4307
72(1,F12)	TKD MIDO_WORT_IGF1 3	10684	98	54	240	294	369	53	44	5653	51	312	98	3556			72(1,F12)	TKD MIDO_WORT_IGF1 3	268	312	289	255	277	403	234	226	339	295	275	383	3556
73(1,G1)	TKD MIDO_RAPA_IGF1 1	10288	117	38	282	198	350	43	37.5	4250	41	350	76	4800			73(1,G1)	TKD MIDO_RAPA_IGF1 1	377	404	343	315	423	516	299	278	486	430	413	516	4800
74(1,G2)	TKD MIDO_RAPA_IGF1 2	10270	98	43	312	177	324	41	40	5240	39	322	75	3775			74(1,G2)	TKD MIDO_RAPA_IGF1 2	279	355	318	253	319	368	221	266	376	341	309	370	3775
75(1,G3)	TKD MIDO_RAPA_IGF1 3	10543	111	44	402.5	190	369	41	41	5413	42	415	85	3388			75(1,G3)	TKD MIDO_RAPA_IGF1 3	251	326	300	228	267	311	209	259	345	329	253	310	3388
76(1,G4)	TKD MIDO_UO126_IGF1 1	11958	125.5	49	368	315	388.5	45	54	6360.5	48.5	417	88	3528			76(1,G4)	TKD MIDO_UO126_IGF1 1	266	322	309	240	306	322	212	265	354	294	275	363	3528
77(1,G5)	TKD MIDO_UO126_IGF1 2	10558	75	43	267	254	316	38	43	5117	41	193	77	3393			77(1,G5)	TKD MIDO_UO126_IGF1 2	283	317	288	221	266	347	220	231	349	267	272	332	3393
78(1,G6)	TKD MIDO_UO126_IGF1 3	12096	130	59	564	294.5	475.5	62.5	61	6758.5	64	577	121.5	2396			78(1,G6)	TKD MIDO_UO126_IGF1 3	195	221	186	156	212	240	168	123	180	197	226	292	2396
79(1,G7)	TKD SB_TNFa 1	9951	759	225	750	521	1222	369	251.5	5974	255.5	1225	331.5	171			79(1,G7)	TKD SB_TNFa 1	13	16	5	7	29	19	12	14	13	14	13	16	171
80(1,G8)	TKD SB_TNFa 2	13756	735.5	80	390	447.5	1252	180	83	7369	89.5	2332	197.5	1134			80(1,G8)	TKD SB_TNFa 2	82	80	80	90	108	119	61	61	110	112	91	140	1134
81(1,G9)	TKD SB_TNFa 3	12234	595	69.5	584	323	1096.5	161.5	69	7433	92.5	1286	181	617			81(1,G9)	TKD SB_TNFa 3	53	53	34	50	79	64	60	41	33	42	37	71	617
82(1,G10)	TKD SP_TNFa 1	11043	178	51	316	251	401	50	48	5193	52	476.5	89	4230			82(1,G10)	TKD SP_TNFa 1	373	394	353	253	311	437	278	296	397	334	344	460	4230
83(1,G11)	TKD SP_TNFa 2	11282	149	55	271	266	408	57	48	5952	57	327	96.5	3824			83(1,G11)	TKD SP_TNFa 2	285	331	331	298	281	381	267	284	355	324	307	380	3824
84(1,G12)	TKD SP_TNFa 3	10816	161	57	423.5	224.5	369	55	52	6016.5	57	291	90	4502			84(1,G12)	TKD SP_TNFa 3	363	453	384	294	354	443	281	281	442	376	353	478	4502
85(1,H1)	TKD WORT_IGF1 1	10117	484	130	483	295	921	168	145.5	4309	137	1113	325	132			85(1,H1)	TKD WORT_IGF1 1	13	11	15	11	16	17	5	4	9	9	13	9	132
86(1,H2)	TKD WORT_IGF1 2	10216	408	48	102	627	588	50	49	5690.5	48	700	119	5294			86(1,H2)	TKD WORT_IGF1 2	417	481	389	363	452	487	310	361	528	504	459	543	5294
87(1,H3)	TKD WORT_IGF1 3	10012	392	129	374	326.5	944	121	44	5360.5	132.5	1062.5	242.5	248			87(1,H3)	TKD WORT_IGF1 3	9	27	21	21	34	30	23	5	16	18	20	24	248
88(1,H4)	TKD RAPA_IGF1 1	12110.5	717.5	101	551	372	1002	153	118	6363	101	1685.5	143.5	353			88(1,H4)	TKD RAPA_IGF1 1	28	36	20	21	42	40	21	21	29	17	24	54	353
89(1,H5)	TKD RAPA_IGF1 2	12177	512	47	427.5	335	969	51	44	6458	49	1344	112	2595			89(1,H5)	TKD RAPA_IGF1 2	216	221	210	158	187	298	133	169	248	221	247	287	2595
90(1,H6)	TKD RAPA_IGF1 3	11529	1186	136	728	379.5	1514	135	176	7459	104	1926.5	214.5	62			90(1,H6)	TKD RAPA_IGF1 3	7	3	6	2	6	8	2	4	9	3	6	6	62
91(1,H7)	TKD UO126_IGF1 1	11581	480.5	55	327	409	666.5	57	63	6187	59	992	100.5	4123			91(1,H7)	TKD UO126_IGF1 1	332	358	327	312	327	398	241	291	410	368	317	442	4123
92(1,H8)	TKD UO126_IGF1 2	12713.5	588	63	497	377	900.5	70	59.5	7020	62	1351	128	3677			92(1,H8)	TKD UO126_IGF1 2	302	348	310	231	282	342	254	238	392	305	322	351	3677
93(1,H9)	TKD UO126_IGF1 3	12569	610	65	642	293.5	875	74	64	7449	63	1945	118	3187			93(1,H9)	TKD UO126_IGF1 3	280	289	239	211	258	363	193	240	277	250	272	315	3187
94(1,H10)	TKD LY14_IGF1 1	12741	329	63	390	404	948	82	61	5795	61	1255.5	196.5	2381			94(1,H10)	TKD LY14_IGF1 1	149	211	200	149	207	266	155	164	201	199	220	260	2381
95(1,H11)	TKD LY14_IGF1 2	11889	249	41	396.5	306.5	1041.5	81	38	5929	44.5	1425	169	3903			95(1,H11)	TKD LY14_IGF1 2	317	401	296	232	332	412	221	274	377	332	344	365	3903
96(1,H12)	TKD LY14_IGF1 3	11350.5	270.5	52	402	291	906.5	69	50	6100.5	51	1201.5	162	4226			96(1,H12)	TKD LY14_IGF1 3	352	376	312	289	327	450	253	320	426	363	356	402	4226

## Sheet: normalization_betatubulin
RAW DATA
	JMD CTRL 1	JMD CTRL 2	JMD CTRL 3	JMD TNFa 1	JMD TNFa 2	JMD TNFa 3	JMD IGF1 1	JMD IGF1 2	JMD IGF1 3	JMD MIDO_TNFa 1	JMD MIDO_TNFa 2	JMD MIDO_TNFa 3	JMD MIDO_IGF1 1	JMD MIDO_IGF1 2	JMD MIDO_IGF1 3	JMD MIDO_SB_TNFa 1	JMD MIDO_SB_TNFa 2	JMD MIDO_SB_TNFa 3	JMD MIDO_SP_TNFa 1	JMD MIDO_SP_TNFa 2	JMD MIDO_SP_TNFa 3	JMD MIDO_WORT_IGF1 1	JMD MIDO_WORT_IGF1 2	JMD MIDO_WORT_IGF1 3	JMD MIDO_RAPA_IGF1 1	JMD MIDO_RAPA_IGF1 2	JMD MIDO_RAPA_IGF1 3	JMD MIDO_UO126_IGF1 1	JMD MIDO_UO126_IGF1 2	JMD MIDO_UO126_IGF1 3	JMD SB_TNFa 1	JMD SB_TNFa 2	JMD SB_TNFa 3	JMD SP_TNFa 1	JMD SP_TNFa 2	JMD SP_TNFa 3	JMD WORT_IGF1 1	JMD WORT_IGF1 2	JMD WORT_IGF1 3	JMD RAPA_IGF1 1	JMD RAPA_IGF1 2	JMD RAPA_IGF1 3	JMD UO126_IGF1 1	JMD UO126_IGF1 2	JMD UO126_IGF1 3	JMD LY14_IGF1 1	JMD LY14_IGF1 2	JMD LY14_IGF1 3	TKD CTRL 1
B TUBULIN	8765	10203.5	10796.5	10071	9998	10448	10162	10089	10624	9756.5	9761	9475.5	8690	8987	9220.5	11300	10470	10022	9976.5	10336	10026	9958	9383	9175.5	8510	10391	10190	11178.5	9661	10908	10003	11438.5	11361	10344	10194	9706	9095.5	8864	10212	11358	10485	11488	10764	11321	10646	10626	11171	10433	9747
GSK3B	309	348	199.5	1015	1075	1096.5	702	1071.5	1073.5	525	464	481	301.5	313	307	434	328	453	282	267	319	198	155	155	226.5	298	266	401	330.5	407	757	1067	1235	423	494	292	616	643	573	497.5	871	985.5	888	1073	851.5	702	705.5	640	149
IGF1R	39	52	58	70	64.5	72.5	58	67	64.5	56	55	56	42	46	48	56	50	54	53.5	56	58	58	53	55	40	44	50	54	49.5	51	57	69	78	54	61	54	45	45	54	57	52	69	58	66.5	58	58	45	56	44
IRS1	136.5	255.5	139	401	429	463	280	361	444.5	536.5	482.5	546.5	375	463	430	469	474.5	533	346.5	423.5	485	431	479	486	368	460	426.5	659	516	657	446	438.5	681	427	413	437.5	330	392.5	489	257	372	518	370	513.5	603.5	510	487	557	174
Akt	332	303.5	607	306	239	265	258.5	269.5	229	223	227	202.5	167.5	157	171	229	200	196	199	219	194.5	223	186	203	157	166.5	205	228	197	208	220.5	313	271	201	213.5	190.5	174	175	193	291	227	270	242	286.5	240	251.5	230.5	235	216
mTOR	461	531	384	1384	1246.5	1398	936	1223	1140	691	622.5	625	482	471.5	455	757.5	548	776	432	474	480	474	399	416	427	517.5	492	614	523	543	1091.5	1506	1423	514.5	572	444	787	796	801.5	1051	953	1025	705	1067.5	872	1194	1133	1144	404.5
P70S6K	50	65	60	166	173	172	79	124	111	71	73	65.5	54	55	52.5	75.5	63	73	60	66	61	70	61	62	48	44	59.5	61	57	60	121	158	218	56	62	58	78	74	74	59	55	70	71	90	75	112	87.5	105	49
IR	40	51	60	74	64	68	56	64	61	55	58	54	42	44	45	54	52.5	49	50	57	52	56	53	51	39	46	48	52	50	50.5	59	73.5	90	54	54.5	55.5	49	42	54	54.5	50	70	63	73	61	58	46	52	43
PTEN	3116.5	5494.5	4886	4656	5558	6145.5	5368	5101.5	6110.5	5388	5552.5	5244	4130	4916	4864	5592.5	5634.5	5802	5292.5	5019	5930	5534	5338.5	4998	3215	5754	5626.5	5734.5	5408	6113	5239	5218	6790	5831	5820	5498	3448	4597	5631	5147	5414	6599	6067	5547	6514.5	5970	6089	5803.5	3970
GSK3a	43	55.5	57.5	86	73	76	63	76	69.5	66	67	59	48	48	50	62	58	60	56	63	63	66.5	55	58	43	48	54	61	53	53	60	77	83.5	57	60	56	57	50	59.5	60	56.5	71	56	75	58	63	56	60	48
TSC2	732	726.5	361	1971	2041.5	2409	1249	1936	2055.5	1417	1189	1118	791	864	789.5	1195	999	1512	449	470	611	610	487	512	732	857.5	770	1194	1041	1106	1899	2487	2681	729	1034	684	1293	1512	1247	1152.5	1876	2438	2313	2120	1526	2607	2537	2417	389
RPS6	85	115.5	104	367	336	377	235	255	250	122	128	122	95	102	98	132	117	123.5	104	123.5	112	119	110	113	88	101	112	122	101	112	176.5	232	274	102	113	103	131	119	145	135.5	118	131.5	104	157	133	189	203.5	191	88
NORMALIZED ON TUBULIN
	JMD CTRL 1	JMD CTRL 2	JMD CTRL 3	JMD TNFa 1	JMD TNFa 2	JMD TNFa 3	JMD IGF1 1	JMD IGF1 2	JMD IGF1 3	JMD MIDO_TNFa 1	JMD MIDO_TNFa 2	JMD MIDO_TNFa 3	JMD MIDO_IGF1 1	JMD MIDO_IGF1 2	JMD MIDO_IGF1 3	JMD MIDO_SB_TNFa 1	JMD MIDO_SB_TNFa 2	JMD MIDO_SB_TNFa 3	JMD MIDO_SP_TNFa 1	JMD MIDO_SP_TNFa 2	JMD MIDO_SP_TNFa 3	JMD MIDO_WORT_IGF1 1	JMD MIDO_WORT_IGF1 2	JMD MIDO_WORT_IGF1 3	JMD MIDO_RAPA_IGF1 1	JMD MIDO_RAPA_IGF1 2	JMD MIDO_RAPA_IGF1 3	JMD MIDO_UO126_IGF1 1	JMD MIDO_UO126_IGF1 2	JMD MIDO_UO126_IGF1 3	JMD SB_TNFa 1	JMD SB_TNFa 2	JMD SB_TNFa 3	JMD SP_TNFa 1	JMD SP_TNFa 2	JMD SP_TNFa 3	JMD WORT_IGF1 1	JMD WORT_IGF1 2	JMD WORT_IGF1 3	JMD RAPA_IGF1 1	JMD RAPA_IGF1 2	JMD RAPA_IGF1 3	JMD UO126_IGF1 1	JMD UO126_IGF1 2	JMD UO126_IGF1 3	JMD LY14_IGF1 1	JMD LY14_IGF1 2	JMD LY14_IGF1 3	TKD CTRL 1
B TUBULIN	1	1	1	1	1	1	1	1	1	1	1	1	1	1	1	1	1	1	1	1	1	1	1	1	1	1	1	1	1	1	1	1	1	1	1	1	1	1	1	1	1	1	1	1	1	1	1	1	1
GSK3B	0.0352539	0.0341059	0.0184782	0.100784	0.107522	0.104948	0.0690809	0.106205	0.101045	0.0538103	0.0475361	0.0507625	0.0346951	0.0348281	0.0332954	0.0384071	0.0313276	0.0452006	0.0282664	0.025832	0.0318173	0.0198835	0.0165192	0.0168928	0.0266157	0.0286787	0.026104	0.0358724	0.0342097	0.0373121	0.0756773	0.0932815	0.108705	0.0408933	0.0484599	0.0300845	0.0677258	0.0725406	0.0561105	0.0438017	0.0830711	0.0857852	0.0824972	0.0947796	0.0799831	0.0660644	0.0631546	0.0613438	0.0152868
IGF1R	0.00444952	0.00509629	0.00537211	0.00695065	0.00645129	0.00693913	0.00570754	0.0066409	0.00607116	0.00573976	0.00563467	0.00590998	0.00483314	0.0051185	0.00520579	0.00495575	0.00477555	0.00538815	0.0053626	0.00541796	0.00578496	0.00582446	0.00564851	0.00599422	0.00470035	0.00423443	0.00490677	0.0048307	0.00512369	0.00467547	0.00569829	0.00603226	0.00686559	0.00522042	0.00598391	0.00556357	0.0049475	0.00507671	0.0052879	0.00501849	0.00495947	0.00600627	0.00538833	0.00587404	0.00544806	0.00545831	0.00402829	0.00536758	0.00451421
IRS1	0.0155733	0.0250404	0.0128745	0.0398173	0.0429086	0.0443147	0.0275536	0.0357815	0.0418392	0.054989	0.0494314	0.0576751	0.043153	0.0515189	0.0466352	0.0415044	0.04532	0.053183	0.0347316	0.0409733	0.0483742	0.0432818	0.0510498	0.0529671	0.0432432	0.0442691	0.0418548	0.0589525	0.0534106	0.060231	0.0445866	0.0383354	0.0599419	0.04128	0.040514	0.0450752	0.0362817	0.0442802	0.0478848	0.0226272	0.0354793	0.0450905	0.0343738	0.0453582	0.056688	0.0479955	0.043595	0.0533883	0.0178516
Akt	0.0378779	0.0297447	0.0562219	0.0303843	0.0239048	0.0253637	0.0254379	0.0267123	0.021555	0.0228566	0.0232558	0.0213709	0.019275	0.0174697	0.0185456	0.0202655	0.0191022	0.019557	0.0199469	0.0211881	0.0193996	0.0223941	0.0198231	0.0221241	0.0184489	0.0160235	0.0201178	0.0203963	0.0203913	0.0190686	0.0220434	0.0273637	0.0238535	0.0194316	0.0209437	0.019627	0.0191303	0.0197428	0.0188993	0.0256207	0.02165	0.0235028	0.0224823	0.025307	0.0225437	0.0236684	0.0206338	0.0225247	0.0221607
mTOR	0.0525956	0.052041	0.0355671	0.137424	0.124675	0.133806	0.0921079	0.121221	0.107304	0.0708246	0.0637742	0.0659596	0.0554661	0.0524647	0.0493466	0.0670354	0.05234	0.0774297	0.0433018	0.0458591	0.0478755	0.0475999	0.0425237	0.0453381	0.0501763	0.0498027	0.0482826	0.0549269	0.0541352	0.04978	0.109117	0.131661	0.125253	0.049739	0.0561114	0.0457449	0.0865263	0.0898014	0.0784861	0.0925339	0.0908918	0.0892235	0.0654961	0.0942938	0.0819087	0.112366	0.101423	0.109652	0.0414999
P70S6K	0.00570451	0.00637036	0.00555736	0.016483	0.0173035	0.0164625	0.00777406	0.0122906	0.010448	0.0072772	0.00747874	0.00691256	0.00621404	0.00611995	0.00569383	0.00668142	0.00601719	0.00728398	0.00601413	0.00638545	0.00608418	0.00702952	0.00650112	0.00675712	0.00564042	0.00423443	0.00583906	0.0054569	0.00590001	0.00550055	0.0120964	0.013813	0.0191885	0.00541377	0.00608201	0.00597569	0.00857567	0.00834838	0.00724638	0.00519458	0.00524559	0.00609331	0.00659606	0.00794983	0.0070449	0.0105402	0.00783278	0.0100642	0.00502719
IR	0.00456361	0.00499828	0.00555736	0.00734783	0.00640128	0.00650842	0.00551073	0.00634354	0.00574172	0.00563727	0.00594201	0.00569891	0.00483314	0.00489596	0.00488043	0.00477876	0.00501433	0.00488924	0.00501178	0.00551471	0.00518652	0.00562362	0.00564851	0.00555828	0.00458284	0.00442691	0.0047105	0.00465179	0.00517545	0.00462963	0.00589823	0.00642567	0.00792184	0.00522042	0.00534628	0.00571811	0.00538728	0.00473827	0.0052879	0.00479838	0.00476872	0.00609331	0.00585284	0.00644819	0.00572985	0.00545831	0.00411781	0.00498418	0.00441161
PTEN	0.355562	0.538492	0.452554	0.462318	0.555911	0.588199	0.528242	0.50565	0.57516	0.552247	0.568845	0.553427	0.475259	0.547012	0.52752	0.494912	0.538157	0.578926	0.530497	0.485584	0.591462	0.555734	0.568954	0.544711	0.377791	0.553748	0.552159	0.512994	0.559776	0.560414	0.523743	0.456179	0.597659	0.563708	0.570924	0.566454	0.379089	0.518615	0.55141	0.453161	0.516357	0.574425	0.563638	0.489974	0.61192	0.561829	0.545072	0.556264	0.407305
GSK3a	0.00490588	0.00543931	0.0053258	0.00853937	0.00730146	0.00727412	0.00619957	0.00753296	0.00654179	0.00676472	0.00686405	0.00622658	0.00552359	0.00534105	0.0054227	0.00548673	0.00553964	0.00598683	0.00561319	0.0060952	0.00628366	0.00667805	0.00586166	0.00632118	0.00505288	0.00461938	0.00529931	0.0054569	0.00548597	0.00485882	0.0059982	0.00673165	0.00734971	0.00551044	0.00588582	0.00576963	0.00626684	0.00564079	0.00582648	0.00528262	0.00538865	0.00618036	0.00520253	0.00662486	0.00544806	0.00592885	0.00501298	0.00575098	0.00492459
TSC2	0.083514	0.0712011	0.0334368	0.19571	0.204191	0.23057	0.122909	0.191892	0.193477	0.145237	0.121811	0.117988	0.0910242	0.0961389	0.0856244	0.105752	0.0954155	0.150868	0.0450058	0.0454721	0.0609416	0.0612573	0.0519024	0.0558008	0.0860165	0.0825233	0.0755643	0.106812	0.107753	0.101393	0.189843	0.217424	0.235983	0.0704756	0.101432	0.0704719	0.142158	0.170578	0.122111	0.10147	0.178922	0.212221	0.214883	0.187263	0.14334	0.245342	0.227106	0.231669	0.0399097
RPS6	0.00969766	0.0113196	0.00963275	0.0364413	0.0336067	0.0360835	0.0231254	0.0252751	0.0235316	0.0125045	0.0131134	0.0128753	0.0109321	0.0113497	0.0106285	0.0116814	0.0111748	0.0123229	0.0104245	0.0119485	0.011171	0.0119502	0.0117233	0.0123154	0.0103408	0.00971995	0.0109912	0.0109138	0.0104544	0.0102677	0.0176447	0.0202824	0.0241176	0.00986079	0.011085	0.010612	0.0144027	0.0134251	0.014199	0.0119299	0.0112542	0.0114467	0.00966184	0.013868	0.012493	0.0177866	0.0182168	0.0183073	0.00902842
[truncated: 47 more columns]

## Sheet: median_sd
MEDIAN
	JMD CTRL 1	JMD TNFa 1	JMD IGF1 1	JMD MIDO_TNFa 1	JMD MIDO_IGF1 1	JMD MIDO_SB_TNFa 1	JMD MIDO_SP_TNFa 1	JMD MIDO_WORT_IGF1 1	JMD MIDO_RAPA_IGF1 1	JMD MIDO_UO126_IGF1 1	JMD SB_TNFa 1	JMD SP_TNFa 1	JMD WORT_IGF1 1	JMD RAPA_IGF1 1	JMD UO126_IGF1 1	JMD LY14_IGF1 1	TKD CTRL 1	TKD TNFa 1	TKD IGF1 1	TKD MIDO_TNFa 1	TKD MIDO_IGF1 1	TKD MIDO_SB_TNFa 1	TKD MIDO_SP_TNFa 1	TKD MIDO_WORT_IGF1 1	TKD MIDO_RAPA_IGF1 1	TKD MIDO_UO126_IGF1 1	TKD SB_TNFa 1	TKD SP_TNFa 1	TKD WORT_IGF1 1	TKD RAPA_IGF1 1	TKD UO126_IGF1 1	TKD LY14_IGF1 1
GSK3B	0.0341059	0.104948	0.101045	0.0507625	0.0346951	0.0384071	0.0282664	0.0168928	0.0266157	0.0358724	0.0932815	0.0408933	0.0677258	0.0830711	0.0824972	0.0631546	0.0127542	0.0625114	0.0606889	0.0187813	0.0114613	0.0120442	0.0135889	0.0104573	0.0105283	0.0104951	0.0510513	0.0148854	0.0399374	0.0420465	0.04625	0.0238315
IGF1R	0.00509629	0.00693913	0.00607116	0.00573976	0.0051185	0.00495575	0.00541796	0.00582446	0.00470035	0.0048307	0.00603226	0.00556357	0.00507671	0.00501849	0.00544806	0.00536758	0.00439521	0.0050082	0.00557103	0.00531695	0.00432313	0.00454273	0.00527608	0.00505429	0.00417339	0.00409768	0.00581564	0.00487502	0.00469851	0.00385974	0.00495536	0.0045813
IRS1	0.0155733	0.0429086	0.0357815	0.054989	0.0466352	0.04532	0.0409733	0.0510498	0.0432432	0.0589525	0.0445866	0.04128	0.0442802	0.0354793	0.0453582	0.0479955	0.0119069	0.0341468	0.0385001	0.036852	0.0348422	0.0387418	0.0250996	0.0386644	0.0303797	0.0307744	0.0380435	0.0286154	0.00998434	0.0351072	0.0390923	0.0333502
Akt	0.0378779	0.0253637	0.0254379	0.0228566	0.0185456	0.019557	0.0199469	0.0221241	0.0184489	0.0203913	0.0238535	0.019627	0.0191303	0.0235028	0.0225437	0.0225247	0.0269354	0.0235837	0.0227377	0.0212725	0.0161716	0.0206566	0.0253133	0.0222397	0.0180214	0.0243469	0.0294665	0.0227293	0.0613743	0.0275109	0.0296535	0.0257801
mTOR	0.052041	0.133806	0.107304	0.0659596	0.0524647	0.0670354	0.0458591	0.0453381	0.0498027	0.0541352	0.125253	0.049739	0.0865263	0.0908918	0.0819087	0.109652	0.0318409	0.115735	0.105726	0.0396749	0.0320627	0.0415702	0.0342989	0.0346283	0.0340202	0.0324887	0.090321	0.0361638	0.0575568	0.0795763	0.0696157	0.0798643
P70S6K	0.00570451	0.016483	0.010448	0.0072772	0.00611995	0.00668142	0.00608418	0.00675712	0.00564042	0.00550055	0.013813	0.00597569	0.00834838	0.00524559	0.0070449	0.0100642	0.00412612	0.0105506	0.0110261	0.00541856	0.00435973	0.00458825	0.00550489	0.00496069	0.00399221	0.00376317	0.0131431	0.0050523	0.00489428	0.00418822	0.00550596	0.00643592
IR	0.00499828	0.00650842	0.00574172	0.00569891	0.00488043	0.00488924	0.00518652	0.00562362	0.00458284	0.00465179	0.00642567	0.00534628	0.0052879	0.00479838	0.00585284	0.00498418	0.00394672	0.00523096	0.00543128	0.00486752	0.00395417	0.00407131	0.00502139	0.00467826	0.00388884	0.00451581	0.00603373	0.00434664	0.0047964	0.00361337	0.00509189	0.00440509
PTEN	0.452554	0.555911	0.528242	0.553427	0.52752	0.538157	0.530497	0.555734	0.552159	0.559776	0.523743	0.566454	0.518615	0.516357	0.563638	0.556264	0.446204	0.478601	0.531467	0.55826	0.502991	0.538164	0.499407	0.53433	0.510224	0.531903	0.535694	0.527566	0.557018	0.530344	0.552169	0.498696
GSK3a	0.0053258	0.00730146	0.00654179	0.00676472	0.0054227	0.00553964	0.0060952	0.00632118	0.00505288	0.0054569	0.00673165	0.00576963	0.00582648	0.00538865	0.00544806	0.00575098	0.00421581	0.00549694	0.00589156	0.00568364	0.00441042	0.00449266	0.00532491	0.00517847	0.00398369	0.00405586	0.00650625	0.0050523	0.00469851	0.00402398	0.00501233	0.00449319
TSC2	0.0712011	0.204191	0.191892	0.121811	0.0910242	0.105752	0.0454721	0.0558008	0.0825233	0.106812	0.217424	0.0704756	0.142158	0.178922	0.187263	0.231669	0.0289868	0.130242	0.125387	0.0513386	0.0410195	0.0568269	0.0206953	0.0354997	0.0340202	0.0348721	0.169526	0.0289842	0.06852	0.110372	0.106265	0.105854
RPS6	0.00969766	0.0360835	0.0235316	0.0128753	0.0109321	0.0116814	0.011171	0.0119502	0.0103408	0.0104544	0.0202824	0.010612	0.014199	0.0114467	0.012493	0.0182168	0.00663766	0.029776	0.0245125	0.00990054	0.00814357	0.00850738	0.00893854	0.00917259	0.00738725	0.00735909	0.0145761	0.00832101	0.0116484	0.00919767	0.00938818	0.0142725
SD
	JMD CTRL 1	JMD TNFa 1	JMD IGF1 1	JMD MIDO_TNFa 1	JMD MIDO_IGF1 1	JMD MIDO_SB_TNFa 1	JMD MIDO_SP_TNFa 1	JMD MIDO_WORT_IGF1 1	JMD MIDO_RAPA_IGF1 1	JMD MIDO_UO126_IGF1 1	JMD SB_TNFa 1	JMD SP_TNFa 1	JMD WORT_IGF1 1	JMD RAPA_IGF1 1	JMD UO126_IGF1 1	JMD LY14_IGF1 1	TKD CTRL 1	TKD TNFa 1	TKD IGF1 1	TKD MIDO_TNFa 1	TKD MIDO_IGF1 1	TKD MIDO_SB_TNFa 1	TKD MIDO_SP_TNFa 1	TKD MIDO_WORT_IGF1 1	TKD MIDO_RAPA_IGF1 1	TKD MIDO_UO126_IGF1 1	TKD SB_TNFa 1	TKD SP_TNFa 1	TKD WORT_IGF1 1	TKD RAPA_IGF1 1	TKD UO126_IGF1 1	TKD LY14_IGF1 1
GSK3B	0.00765191	0.00277584	0.0164198	0.00256176	0.000693301	0.00566401	0.00245759	0.00150563	0.00111287	0.00126762	0.0134934	0.00754055	0.00689644	0.0191835	0.00646456	0.00194449	0.00199344	0.0180723	0.00447329	0.00244339	0.000249102	0.000785586	0.00043468	0.00156649	0.000747889	0.0016614	0.00241631	0.00119341	0	0	0.00293349	0.0020028
IGF1R	0.000386664	0.000232732	0.000384126	0.000113438	0.000159136	0.000257059	0.000187421	0.000141143	0.000281213	0.000185846	0.000490869	0.000312226	0.000140302	0.00048016	0.000216267	0.000653785	0.000337609	0.000432214	9.33449e-05	0.00028602	0.000208551	0.000220413	0.000437218	8.25686e-05	0.000229426	0.000373697	0	0.000268027	0	0	0.000172417	0.000637132
IRS1	0.00521662	0.00187853	0.00585446	0.00343284	0.00343127	0.00486227	0.00557627	0.0041876	0.000989341	0.00296019	0.00907806	0.0019943	0.00484887	0.00920236	0.00911006	0.00400492	0.00402306	0.0139436	0.0039773	0.00233862	0.00750604	0.00746351	0.00064499	0.0105816	0.0045403	0.00904747	0.00969228	0.00633548	0	0	0.00932907	0.0019689
Akt	0.011074	0.00277525	0.00219339	0.000810998	0.000741544	0.000478662	0.000748253	0.00115362	0.00168097	0.000624712	0.00220867	0.000671512	0.000355879	0.00162225	0.00131731	0.00125132	0.00576567	0.00455516	0.000934569	0.000784418	0.00197782	0.00264097	0.00238748	0.00375852	0.000827463	0.00101568	0.00306471	0.00118184	0	0	0.00488716	0.00282892
mTOR	0.00789983	0.00536459	0.0118893	0.00294678	0.00249842	0.0102928	0.00187158	0.00207644	0.000818945	0.00226287	0.00948463	0.00426909	0.00475405	0.00135146	0.0117949	0.00465256	0.00490078	0.0194897	0.00739937	0.0032837	0.000826992	0.00322305	0.00301069	0.00436024	0.00145226	0.00395924	0.000693781	0.0010022	0	0	0.00599409	0.00541417
P70S6K	0.00035371	0.000391701	0.00185426	0.000234316	0.000226333	0.000517366	0.000161088	0.000215755	0.000714227	0.000199393	0.00302104	0.000293183	0.000580525	0.000412172	0.000563031	0.0011802	0.000493196	0.00329731	0.00162439	6.80463e-05	0.000185123	0.000260203	0.000900926	0.000278755	0.000120356	0.000703619	5.78581e-05	0.000255344	0	0	0.000397104	0.000299689
IR	0.000406755	0.000423221	0.000351051	0.000131559	2.67159e-05	9.62308e-05	0.000208481	3.8051e-05	0.000115968	0.000252241	0.000857108	0.000211292	0.000285421	0.000617548	0.000313685	0.000555014	0.000345157	0.000390781	0.000148821	6.49941e-05	0.000224721	0.00035341	0.000605342	0.000273321	0.000116375	0.000396598	0	0.000241981	0	0	0.000310584	0.000678272
PTEN	0.0747262	0.0533836	0.0289509	0.00756168	0.0302944	0.0343039	0.0433897	0.00991072	0.0825751	0.0222055	0.0577784	0.0029737	0.0747126	0.0495209	0.0501422	0.00696852	0.039001	0.0262318	0.02744	0.0138835	0.0540609	0.00797622	0.00293035	0.00773142	0.0465553	0.0306242	0	0.0357542	0	0	0.0244314	0.0337568
GSK3a	0.000229437	0.000590106	0.000565435	0.000280044	7.46604e-05	0.000224322	0.000282328	0.000334164	0.000281061	0.000289036	0.000552419	0.000156909	0.000262535	0.000400554	0.000620767	0.000396528	0.000420021	0.000490929	0.000257124	0.00011819	0.000145248	0.000225513	0.000345107	0.00026382	8.81489e-05	0.000626893	0	0.00023098	0	0	8.98215e-05	0.000439831
TSC2	0.0213059	0.0148437	0.032899	0.0120453	0.00429303	0.0240769	0.00740473	0.00383674	0.00434458	0.00280255	0.0189561	0.014594	0.0198845	0.0463962	0.0294589	0.00774818	0.00629401	0.0424248	0.0185426	0.0067593	0.00755906	0.00978088	0.000915162	0.0105261	0.00332999	0.0120441	0	0.00721786	0	0	0.0289602	0.00884496
RPS6	0.00078036	0.00126038	0.000932483	0.000250554	0.000295667	0.000469788	0.000622227	0.000243904	0.000519019	0.000271493	0.00265758	0.000504047	0.000421135	0.00028425	0.00175113	0.000227172	0.00115805	0.00777633	0.00183475	0.00047971	0.000426157	0.000383605	0.00067019	0.000305573	0.000339837	0.00128183	0.000218731	0.00020181	0	0	0.000567523	0.000556281
