# Supplementary material for: Unveiling the signaling network of FLT3-ITD AML improves drug sensitivity prediction
Source: eLife. 2024 Apr 2;12:RP90532. doi: 10.7554/eLife.90532 (PMC10987088; doi:10.7554/eLife.90532)
Supplement: Supplementary file 5. [file elife-90532-supp5.xlsx]

## Sheet: Description
Supplementary file 5
This spreadsheet contains the cue-sentinel response multiparametric dataset used for Boolean models building in MIDAS format
TR columns reports the treatment, DA columns reports the time point, DV reports the quantification of the analyte
JMD raw
Multiparametric raw data of FLT3 ITD-JMD cell line in MIDAS format.
JMD normalized
Multiparametric normalized data of FLT3 ITD-JMD cell line in MIDAS format.
TKD raw
Multiparametric raw data of FLT3 ITD-TKD cell line in MIDAS format.
TKD normalized
Multiparametric normalized data of FLT3 ITD-TKD cell line in MIDAS format.

## Sheet: JMD raw
TR:JMD:CellLine	TR:FLT3i	TR:TNFA	TR:IGF1	TR:MAPK14i	TR:JNKi	TR:PI3Ki	TR:MTORi	TR:MEK1_2i	TR:GSK3Bi	TR:GSK3Ai	DA:CREB	DA:JNK	DA:MAPK14	DA:ERK1_2	DA:STAT3	DA:STAT5A	DA:GSK3B	DA:IGF1R	DA:MTOR	DA:RPS6KB1	DA:PTEN	DA:GSK3A	DA:TSC2	DA:RPS6	DV:CREB	DV:JNK	DV:MPAK14	DV:ERK1_2	DV:STAT3	DV:STAT5A	DV:GSK3B	DV:IGF1R	DV:MTOR	DV:RPS6KB1	DV:PTEN	DV:GSK3A	DV:TSC2	DV:RPS6
1	1	0	0	0	0	0	0	0	0	0	0	0	0	0	0	0	0	0	0	0	0	0	0	0	0.0588723	0.0830742	1.24316	0.0179312	0.0146917	0.00876162	0.0341059	0.00509629	0.052041	0.00570451	0.452554	0.0053258	0.0712011	0.00969766
1	1	1	0	0	0	0	0	0	0	0	0	0	0	0	0	0	0	0	0	0	0	0	0	0	0.0588723	0.0830742	1.24316	0.0179312	0.0146917	0.00876162	0.0341059	0.00509629	0.052041	0.00570451	0.452554	0.0053258	0.0712011	0.00969766
1	1	0	1	0	0	0	0	0	0	0	0	0	0	0	0	0	0	0	0	0	0	0	0	0	0.0588723	0.0830742	1.24316	0.0179312	0.0146917	0.00876162	0.0341059	0.00509629	0.052041	0.00570451	0.452554	0.0053258	0.0712011	0.00969766
1	1	1	0	1	0	0	0	0	0	0	0	0	0	0	0	0	0	0	0	0	0	0	0	0	0.0588723	0.0830742	1.24316	0.0179312	0.0146917	0.00876162	0.0341059	0.00509629	0.052041	0.00570451	0.452554	0.0053258	0.0712011	0.00969766
1	1	1	0	0	1	0	0	0	0	0	0	0	0	0	0	0	0	0	0	0	0	0	0	0	0.0588723	0.0830742	1.24316	0.0179312	0.0146917	0.00876162	0.0341059	0.00509629	0.052041	0.00570451	0.452554	0.0053258	0.0712011	0.00969766
1	1	0	1	0	0	1	0	0	0	0	0	0	0	0	0	0	0	0	0	0	0	0	0	0	0.0588723	0.0830742	1.24316	0.0179312	0.0146917	0.00876162	0.0341059	0.00509629	0.052041	0.00570451	0.452554	0.0053258	0.0712011	0.00969766
1	1	0	1	0	0	0	1	0	0	0	0	0	0	0	0	0	0	0	0	0	0	0	0	0	0.0588723	0.0830742	1.24316	0.0179312	0.0146917	0.00876162	0.0341059	0.00509629	0.052041	0.00570451	0.452554	0.0053258	0.0712011	0.00969766
1	1	0	1	0	0	0	0	1	0	0	0	0	0	0	0	0	0	0	0	0	0	0	0	0	0.0588723	0.0830742	1.24316	0.0179312	0.0146917	0.00876162	0.0341059	0.00509629	0.052041	0.00570451	0.452554	0.0053258	0.0712011	0.00969766
1	0	1	0	0	0	0	0	0	0	0	0	0	0	0	0	0	0	0	0	0	0	0	0	0	0.0588723	0.0830742	1.24316	0.0179312	0.0146917	0.00876162	0.0341059	0.00509629	0.052041	0.00570451	0.452554	0.0053258	0.0712011	0.00969766
1	0	0	1	0	0	0	0	0	0	0	0	0	0	0	0	0	0	0	0	0	0	0	0	0	0.0588723	0.0830742	1.24316	0.0179312	0.0146917	0.00876162	0.0341059	0.00509629	0.052041	0.00570451	0.452554	0.0053258	0.0712011	0.00969766
1	0	1	0	1	0	0	0	0	0	0	0	0	0	0	0	0	0	0	0	0	0	0	0	0	0.0588723	0.0830742	1.24316	0.0179312	0.0146917	0.00876162	0.0341059	0.00509629	0.052041	0.00570451	0.452554	0.0053258	0.0712011	0.00969766
1	0	1	0	0	1	0	0	0	0	0	0	0	0	0	0	0	0	0	0	0	0	0	0	0	0.0588723	0.0830742	1.24316	0.0179312	0.0146917	0.00876162	0.0341059	0.00509629	0.052041	0.00570451	0.452554	0.0053258	0.0712011	0.00969766
1	0	0	1	0	0	1	0	0	0	0	0	0	0	0	0	0	0	0	0	0	0	0	0	0	0.0588723	0.0830742	1.24316	0.0179312	0.0146917	0.00876162	0.0341059	0.00509629	0.052041	0.00570451	0.452554	0.0053258	0.0712011	0.00969766
1	0	0	1	0	0	0	1	0	0	0	0	0	0	0	0	0	0	0	0	0	0	0	0	0	0.0588723	0.0830742	1.24316	0.0179312	0.0146917	0.00876162	0.0341059	0.00509629	0.052041	0.00570451	0.452554	0.0053258	0.0712011	0.00969766
1	0	0	1	0	0	0	0	1	0	0	0	0	0	0	0	0	0	0	0	0	0	0	0	0	0.0588723	0.0830742	1.24316	0.0179312	0.0146917	0.00876162	0.0341059	0.00509629	0.052041	0.00570451	0.452554	0.0053258	0.0712011	0.00969766
1	0	0	1	0	0	0	0	0	1	1	0	0	0	0	0	0	0	0	0	0	0	0	0	0	0.0588723	0.0830742	1.24316	0.0179312	0.0146917	0.00876162	0.0341059	0.00509629	0.052041	0.00570451	0.452554	0.0053258	0.0712011	0.00969766
1	1	1	0	0	0	0	0	0	0	0	90	90	90	90	90	90	90	90	90	90	90	90	90	90	0.164827	0.219732	1.4872	0.0233663	0.0274608	0.0123383	0.0507625	0.00573976	0.0659596	0.0072772	0.553427	0.00676472	0.121811	0.0128753
1	1	0	1	0	0	0	0	0	0	0	90	90	90	90	90	90	90	90	90	90	90	90	90	90	0.0455546	0.0786798	0.986619	0.0179946	0.0142598	0.0111291	0.0346951	0.0051185	0.0524647	0.00611995	0.52752	0.0054227	0.0910242	0.0109321
1	1	1	0	1	0	0	0	0	0	0	90	90	90	90	90	90	90	90	90	90	90	90	90	90	0.0382888	0.368291	1.14429	0.0351448	0.0380984	0.00999295	0.0384071	0.00495575	0.0670354	0.00668142	0.538157	0.00553964	0.105752	0.0116814
1	1	1	0	0	1	0	0	0	0	0	90	90	90	90	90	90	90	90	90	90	90	90	90	90	0.151765	0.122235	1.48267	0.0221237	0.0149192	0.0100351	0.0282664	0.00541796	0.0458591	0.00608418	0.530497	0.0060952	0.0454721	0.011171
1	1	0	1	0	0	1	0	0	0	0	90	90	90	90	90	90	90	90	90	90	90	90	90	90	0.0434686	0.0855511	1.0346	0.0189621	0.0142103	0.0116218	0.0168928	0.00582446	0.0453381	0.00675713	0.555734	0.00632118	0.0558008	0.0119502
1	1	0	1	0	0	0	1	0	0	0	90	90	90	90	90	90	90	90	90	90	90	90	90	90	0.0470628	0.0948487	0.855418	0.0195817	0.0138752	0.00976198	0.0266157	0.00470035	0.0498027	0.00564042	0.552159	0.00505288	0.0825233	0.0103408
1	1	0	1	0	0	0	0	1	0	0	90	90	90	90	90	90	90	90	90	90	90	90	90	90	0.0326682	0.092698	0.690123	0.00834669	0.0131211	0.00917583	0.0358724	0.0048307	0.0541352	0.00550055	0.559776	0.0054569	0.106812	0.0104544
1	0	1	0	0	0	0	0	0	0	0	90	90	90	90	90	90	90	90	90	90	90	90	90	90	0.103304	0.113349	1.10065	0.107015	0.033187	0.0343581	0.104948	0.00693913	0.133806	0.016483	0.555911	0.00730146	0.204191	0.0360835
1	0	0	1	0	0	0	0	0	0	0	90	90	90	90	90	90	90	90	90	90	90	90	90	90	0.0700596	0.0484412	0.831257	0.0745563	0.0257272	0.0331828	0.101045	0.00607116	0.107304	0.010448	0.528242	0.00654179	0.191892	0.0235316
1	0	1	0	1	0	0	0	0	0	0	90	90	90	90	90	90	90	90	90	90	90	90	90	90	0.0520051	0.24526	0.866474	0.137798	0.0440635	0.0290445	0.0932815	0.00603226	0.125253	0.013813	0.523743	0.00673165	0.217424	0.0202824
1	0	1	0	0	1	0	0	0	0	0	90	90	90	90	90	90	90	90	90	90	90	90	90	90	0.122512	0.0874801	1.18989	0.0170681	0.0120422	0.0107739	0.0408933	0.00556357	0.049739	0.00597568	0.566454	0.00576963	0.0704756	0.010612
1	0	0	1	0	0	1	0	0	0	0	90	90	90	90	90	90	90	90	90	90	90	90	90	90	0.0963012	0.0751972	0.934038	0.153393	0.0253615	0.0362102	0.0677258	0.00507671	0.0865263	0.00834837	0.518615	0.00582648	0.142158	0.014199
1	0	0	1	0	0	0	1	0	0	0	90	90	90	90	90	90	90	90	90	90	90	90	90	90	0.0571663	0.0482373	0.804742	0.112588	0.0263766	0.0265818	0.0830711	0.00501849	0.0908917	0.00524559	0.516357	0.00538865	0.178922	0.0114467
1	0	0	1	0	0	0	0	1	0	0	90	90	90	90	90	90	90	90	90	90	90	90	90	90	0.0413325	0.0948999	0.651655	0.00791692	0.0124409	0.0229282	0.0824972	0.00544806	0.0819087	0.0070449	0.563638	0.00544806	0.187263	0.012493
1	0	0	1	0	0	0	0	0	1	1	90	90	90	90	90	90	90	90	90	90	90	90	90	90	0.0750873	0.0421885	0.851827	0.0808869	0.0324641	0.0302649	0.0631546	0.00536758	0.109652	0.0100642	0.556264	0.00575098	0.231669	0.0182168

## Sheet: JMD normalized
TR:JMD:CellLine	TR:FLT3i	TR:TNF	TR:IGF1R	TR:MAPK14i	TR:JNKi	TR:PI3Ki	TR:MTORi	TR:MEK1_2i	TR:GSK3Bi	TR:GSK3Ai	DA:CREB1	DA:JNK	DA:MAPK14	DA:ERK1_2	DA:STAT3	DA:STAT5A	DA:GSK3B	DA:IGF1R	DA:MTOR	DA:RPS6KB1	DA:PTEN	DA:GSK3A	DA:TSC2	DA:RPS6	DV:CREB1	DV:JNK	DV:MAPK14	DV:ERK1_2	DV:STAT3	DV:STAT5A	DV:GSK3B	DV:IGF1R	DV:MTOR	DV:RPS6KB1	DV:PTEN	DV:GSK3A	DV:TSC2	DV:RPS6
1	1	0	0	0	0	0	0	0	0	0	0	0	0	0	0	0	0	0	0	0	0	0	0	0	0.0863542	0.116286	0.979361	0.0213407	0.00562417	0.000686764	0.889458	0.0199094	0.00463315	0.00294088	0.999099	0.993835	0.926331	0.000527574
1	1	1	0	0	0	0	0	0	0	0	0	0	0	0	0	0	0	0	0	0	0	0	0	0	0.0863542	0.116286	0.979361	0.0213407	0.00562417	0.000686764	0.889458	0.0199094	0.00463315	0.00294088	0.999099	0.993835	0.926331	0.000527574
1	1	0	1	0	0	0	0	0	0	0	0	0	0	0	0	0	0	0	0	0	0	0	0	0	0.0863542	0.116286	0.979361	0.0213407	0.00562417	0.000686764	0.889458	0.0199094	0.00463315	0.00294088	0.999099	0.993835	0.926331	0.000527574
1	1	1	0	1	0	0	0	0	0	0	0	0	0	0	0	0	0	0	0	0	0	0	0	0	0.0863542	0.116286	0.979361	0.0213407	0.00562417	0.000686764	0.889458	0.0199094	0.00463315	0.00294088	0.999099	0.993835	0.926331	0.000527574
1	1	1	0	0	1	0	0	0	0	0	0	0	0	0	0	0	0	0	0	0	0	0	0	0	0.0863542	0.116286	0.979361	0.0213407	0.00562417	0.000686764	0.889458	0.0199094	0.00463315	0.00294088	0.999099	0.993835	0.926331	0.000527574
1	1	0	1	0	0	1	0	0	0	0	0	0	0	0	0	0	0	0	0	0	0	0	0	0	0.0863542	0.116286	0.979361	0.0213407	0.00562417	0.000686764	0.889458	0.0199094	0.00463315	0.00294088	0.999099	0.993835	0.926331	0.000527574
1	1	0	1	0	0	0	1	0	0	0	0	0	0	0	0	0	0	0	0	0	0	0	0	0	0.0863542	0.116286	0.979361	0.0213407	0.00562417	0.000686764	0.889458	0.0199094	0.00463315	0.00294088	0.999099	0.993835	0.926331	0.000527574
1	1	0	1	0	0	0	0	1	0	0	0	0	0	0	0	0	0	0	0	0	0	0	0	0	0.0863542	0.116286	0.979361	0.0213407	0.00562417	0.000686764	0.889458	0.0199094	0.00463315	0.00294088	0.999099	0.993835	0.926331	0.000527574
1	0	1	0	0	0	0	0	0	0	0	0	0	0	0	0	0	0	0	0	0	0	0	0	0	0.0863542	0.116286	0.979361	0.0213407	0.00562417	0.000686764	0.889458	0.0199094	0.00463315	0.00294088	0.999099	0.993835	0.926331	0.000527574
1	0	0	1	0	0	0	0	0	0	0	0	0	0	0	0	0	0	0	0	0	0	0	0	0	0.0863542	0.116286	0.979361	0.0213407	0.00562417	0.000686764	0.889458	0.0199094	0.00463315	0.00294088	0.999099	0.993835	0.926331	0.000527574
1	0	1	0	1	0	0	0	0	0	0	0	0	0	0	0	0	0	0	0	0	0	0	0	0	0.0863542	0.116286	0.979361	0.0213407	0.00562417	0.000686764	0.889458	0.0199094	0.00463315	0.00294088	0.999099	0.993835	0.926331	0.000527574
1	0	1	0	0	1	0	0	0	0	0	0	0	0	0	0	0	0	0	0	0	0	0	0	0	0.0863542	0.116286	0.979361	0.0213407	0.00562417	0.000686764	0.889458	0.0199094	0.00463315	0.00294088	0.999099	0.993835	0.926331	0.000527574
1	0	0	1	0	0	1	0	0	0	0	0	0	0	0	0	0	0	0	0	0	0	0	0	0	0.0863542	0.116286	0.979361	0.0213407	0.00562417	0.000686764	0.889458	0.0199094	0.00463315	0.00294088	0.999099	0.993835	0.926331	0.000527574
1	0	0	1	0	0	0	1	0	0	0	0	0	0	0	0	0	0	0	0	0	0	0	0	0	0.0863542	0.116286	0.979361	0.0213407	0.00562417	0.000686764	0.889458	0.0199094	0.00463315	0.00294088	0.999099	0.993835	0.926331	0.000527574
1	0	0	1	0	0	0	0	1	0	0	0	0	0	0	0	0	0	0	0	0	0	0	0	0	0.0863542	0.116286	0.979361	0.0213407	0.00562417	0.000686764	0.889458	0.0199094	0.00463315	0.00294088	0.999099	0.993835	0.926331	0.000527574
1	0	0	1	0	0	0	0	0	1	1	0	0	0	0	0	0	0	0	0	0	0	0	0	0	0.0863542	0.116286	0.979361	0.0213407	0.00562417	0.000686764	0.889458	0.0199094	0.00463315	0.00294088	0.999099	0.993835	0.926331	0.000527574
1	1	1	0	0	0	0	0	0	0	0	90	90	90	90	90	90	90	90	90	90	90	90	90	90	0.999	0.978289	0.999	0.0757318	0.846211	0.0206417	0.250439	0.56592	0.0920604	0.0519451	0.00421736	0.0178923	0.146281	0.0117859
1	1	0	1	0	0	0	0	0	0	0	90	90	90	90	90	90	90	90	90	90	90	90	90	90	0.00931173	0.0867348	0.482644	0.0217124	0.00405695	0.00745755	0.875252	0.0231075	0.00514557	0.00681	0.076432	0.987842	0.638004	0.00196817
1	1	1	0	1	0	0	0	0	0	0	90	90	90	90	90	90	90	90	90	90	90	90	90	90	0.0019638	0.999	0.920621	0.386777	0.995066	0.00255321	0.756771	0.0075758	0.111213	0.01928	0.0234417	0.973058	0.346813	0.00407243
1	1	1	0	0	1	0	0	0	0	0	90	90	90	90	90	90	90	90	90	90	90	90	90	90	0.9979	0.571794	0.998947	0.0586882	0.00665294	0.00266275	0.97308	0.147512	0.000898564	0.00635036	0.0551647	0.488753	0.997804	0.00249508
1	1	0	1	0	0	1	0	0	0	0	90	90	90	90	90	90	90	90	90	90	90	90	90	90	0.00612661	0.135662	0.676508	0.0280295	0.00390519	0.0114546	0.99955	0.685235	0.000774629	0.0220099	0.00326179	0.193354	0.988809	0.00522425
1	1	0	1	0	0	0	1	0	0	0	90	90	90	90	90	90	90	90	90	90	90	90	90	90	0.0124441	0.225694	0.0761925	0.0327579	0.00300621	0.00202192	0.983192	0.00119658	0.00262152	0.00256899	0.00485891	0.99916	0.794304	0.00106855
1	1	0	1	0	0	0	0	1	0	0	90	90	90	90	90	90	90	90	90	90	90	90	90	90	0.000471222	0.202555	0.00213854	0.00047632	0.00162803	0.00108954	0.843068	0.00311101	0.00771392	0.00190189	0.00208362	0.984611	0.328967	0.00120488
1	0	1	0	0	0	0	0	0	0	0	90	90	90	90	90	90	90	90	90	90	90	90	90	90	0.937133	0.459183	0.856907	0.99398	0.977872	0.998311	0.001	0.999	0.999	0.999	0.00319819	0.001	0.00274089	0.999
1	0	0	1	0	0	0	0	0	0	0	90	90	90	90	90	90	90	90	90	90	90	90	90	90	0.31148	0.00514595	0.0482307	0.964412	0.728663	0.997609	0.00135375	0.902897	0.982663	0.807803	0.0706548	0.061114	0.00449737	0.900642
1	0	1	0	1	0	0	0	0	0	0	90	90	90	90	90	90	90	90	90	90	90	90	90	90	0.0300247	0.988653	0.0930519	0.998292	0.999	0.991002	0.00256307	0.881305	0.997643	0.991724	0.114428	0.0214759	0.00166035	0.638729
1	0	1	0	0	1	0	0	0	0	0	90	90	90	90	90	90	90	90	90	90	90	90	90	90	0.985749	0.152127	0.957514	0.016754	0.000634146	0.00540281	0.653229	0.304489	0.00257835	0.00512343	0.001	0.885034	0.93173	0.00142012
1	0	0	1	0	0	1	0	0	0	0	90	90	90	90	90	90	90	90	90	90	90	90	90	90	0.887954	0.067496	0.268844	0.999	0.696435	0.999	0.0322097	0.0174442	0.775486	0.221598	0.192131	0.84136	0.0474344	0.0338117
1	0	0	1	0	0	0	1	0	0	0	90	90	90	90	90	90	90	90	90	90	90	90	90	90	0.0676325	0.005018	0.0283761	0.995323	0.779379	0.978451	0.00645399	0.0117174	0.867544	0.00107697	0.237633	0.990405	0.00784581	0.00326026
1	0	0	1	0	0	0	0	1	0	0	90	90	90	90	90	90	90	90	90	90	90	90	90	90	0.00390153	0.22626	0.000807699	0.000365727	0.000907131	0.911899	0.0068195	0.173597	0.628687	0.0357937	0.00136151	0.985518	0.00546244	0.00848771
1	0	0	1	0	0	0	0	0	1	1	90	90	90	90	90	90	90	90	90	90	90	90	90	90	0.457735	0.00225217	0.0713086	0.976037	0.971977	0.99402	0.0550081	0.11094	0.986859	0.728427	0.00307528	0.896969	0.001	0.351687

## Sheet: TKD raw
TR:TKD:CellLine	TR:FLT3i	TR:TNFA	TR:IGF1	TR:MAPK14i	TR:JNKi	TR:PI3Ki	TR:MTORi	TR:MEK1_2i	TR:GSK3Bi	TR:GSK3Ai	DA:CREB1	DA:JNK	DA:MAPK14	DA:ERK1_2	DA:STAT3	DA:STAT5A	DA:GSK3B	DA:IGF1R	DA:MTOR	DA:RPS6KB1	DA:PTEN	DA:GSK3A	DA:TSC2	DA:RPS6	DV:CREB1	DV:JNK	DV:MAPK14	DV:ERK1_2	DV:STAT3	DV:STAT5A	DV:GSK3B	DV:IGF1R	DV:MTOR	DV:RPS6KB1	DV:PTEN	DV:GSK3A	DV:TSC2	DV:RPS6
1	1	0	0	0	0	0	0	0	0	0	0	0	0	0	0	0	0	0	0	0	0	0	0	0	0.0383397	0.0372908	0.988628	0.00965606	0.0109405	0.00539907	0.0127542	0.00439521	0.0318409	0.00412612	0.446204	0.00421581	0.0289868	0.00663766
1	1	1	0	0	0	0	0	0	0	0	0	0	0	0	0	0	0	0	0	0	0	0	0	0	0.0383397	0.0372908	0.988628	0.00965606	0.0109405	0.00539907	0.0127542	0.00439521	0.0318409	0.00412612	0.446204	0.00421581	0.0289868	0.00663766
1	1	0	1	0	0	0	0	0	0	0	0	0	0	0	0	0	0	0	0	0	0	0	0	0	0.0383397	0.0372908	0.988628	0.00965606	0.0109405	0.00539907	0.0127542	0.00439521	0.0318409	0.00412612	0.446204	0.00421581	0.0289868	0.00663766
1	1	1	0	1	0	0	0	0	0	0	0	0	0	0	0	0	0	0	0	0	0	0	0	0	0.0383397	0.0372908	0.988628	0.00965606	0.0109405	0.00539907	0.0127542	0.00439521	0.0318409	0.00412612	0.446204	0.00421581	0.0289868	0.00663766
1	1	1	0	0	1	0	0	0	0	0	0	0	0	0	0	0	0	0	0	0	0	0	0	0	0.0383397	0.0372908	0.988628	0.00965606	0.0109405	0.00539907	0.0127542	0.00439521	0.0318409	0.00412612	0.446204	0.00421581	0.0289868	0.00663766
1	1	0	1	0	0	1	0	0	0	0	0	0	0	0	0	0	0	0	0	0	0	0	0	0	0.0383397	0.0372908	0.988628	0.00965606	0.0109405	0.00539907	0.0127542	0.00439521	0.0318409	0.00412612	0.446204	0.00421581	0.0289868	0.00663766
1	1	0	1	0	0	0	1	0	0	0	0	0	0	0	0	0	0	0	0	0	0	0	0	0	0.0383397	0.0372908	0.988628	0.00965606	0.0109405	0.00539907	0.0127542	0.00439521	0.0318409	0.00412612	0.446204	0.00421581	0.0289868	0.00663766
1	1	0	1	0	0	0	0	1	0	0	0	0	0	0	0	0	0	0	0	0	0	0	0	0	0.0383397	0.0372908	0.988628	0.00965606	0.0109405	0.00539907	0.0127542	0.00439521	0.0318409	0.00412612	0.446204	0.00421581	0.0289868	0.00663766
1	0	1	0	0	0	0	0	0	0	0	0	0	0	0	0	0	0	0	0	0	0	0	0	0	0.0383397	0.0372908	0.988628	0.00965606	0.0109405	0.00539907	0.0127542	0.00439521	0.0318409	0.00412612	0.446204	0.00421581	0.0289868	0.00663766
1	0	0	1	0	0	0	0	0	0	0	0	0	0	0	0	0	0	0	0	0	0	0	0	0	0.0383397	0.0372908	0.988628	0.00965606	0.0109405	0.00539907	0.0127542	0.00439521	0.0318409	0.00412612	0.446204	0.00421581	0.0289868	0.00663766
1	0	1	0	1	0	0	0	0	0	0	0	0	0	0	0	0	0	0	0	0	0	0	0	0	0.0383397	0.0372908	0.988628	0.00965606	0.0109405	0.00539907	0.0127542	0.00439521	0.0318409	0.00412612	0.446204	0.00421581	0.0289868	0.00663766
1	0	1	0	0	1	0	0	0	0	0	0	0	0	0	0	0	0	0	0	0	0	0	0	0	0.0383397	0.0372908	0.988628	0.00965606	0.0109405	0.00539907	0.0127542	0.00439521	0.0318409	0.00412612	0.446204	0.00421581	0.0289868	0.00663766
1	0	0	1	0	0	1	0	0	0	0	0	0	0	0	0	0	0	0	0	0	0	0	0	0	0.0383397	0.0372908	0.988628	0.00965606	0.0109405	0.00539907	0.0127542	0.00439521	0.0318409	0.00412612	0.446204	0.00421581	0.0289868	0.00663766
1	0	0	1	0	0	0	1	0	0	0	0	0	0	0	0	0	0	0	0	0	0	0	0	0	0.0383397	0.0372908	0.988628	0.00965606	0.0109405	0.00539907	0.0127542	0.00439521	0.0318409	0.00412612	0.446204	0.00421581	0.0289868	0.00663766
1	0	0	1	0	0	0	0	1	0	0	0	0	0	0	0	0	0	0	0	0	0	0	0	0	0.0383397	0.0372908	0.988628	0.00965606	0.0109405	0.00539907	0.0127542	0.00439521	0.0318409	0.00412612	0.446204	0.00421581	0.0289868	0.00663766
1	0	0	1	0	0	0	0	0	1	1	0	0	0	0	0	0	0	0	0	0	0	0	0	0	0.0383397	0.0372908	0.988628	0.00965606	0.0109405	0.00539907	0.0127542	0.00439521	0.0318409	0.00412612	0.446204	0.00421581	0.0289868	0.00663766
1	1	1	0	0	0	0	0	0	0	0	90	90	90	90	90	90	90	90	90	90	90	90	90	90	0.074312	0.103747	1.19986	0.00938582	0.0168862	0.00620518	0.0187813	0.00531695	0.0396749	0.00541856	0.55826	0.00568364	0.0513386	0.00990054
1	1	0	1	0	0	0	0	0	0	0	90	90	90	90	90	90	90	90	90	90	90	90	90	90	0.0228275	0.0370428	0.47551	0.00814315	0.0111433	0.00567877	0.0114613	0.00432313	0.0320627	0.00435973	0.502991	0.00441042	0.0410195	0.00814357
1	1	1	0	1	0	0	0	0	0	0	90	90	90	90	90	90	90	90	90	90	90	90	90	90	0.0232603	0.210784	0.819685	0.0113418	0.0185506	0.00667059	0.0120442	0.00454273	0.0415702	0.00458825	0.538164	0.00449266	0.0568269	0.00850738
1	1	1	0	0	1	0	0	0	0	0	90	90	90	90	90	90	90	90	90	90	90	90	90	90	0.114982	0.0733677	1.15905	0.00914664	0.0107035	0.00574097	0.0135889	0.00527608	0.0342989	0.00550489	0.499407	0.00532491	0.0206953	0.00893854
1	1	0	1	0	0	1	0	0	0	0	90	90	90	90	90	90	90	90	90	90	90	90	90	90	0.0279371	0.039602	0.620278	0.00933689	0.011861	0.0067147	0.0104573	0.00505429	0.0346283	0.00496069	0.53433	0.00517847	0.0354997	0.0091726
1	1	0	1	0	0	0	1	0	0	0	90	90	90	90	90	90	90	90	90	90	90	90	90	90	0.026127	0.0387054	0.423852	0.00737705	0.00952869	0.00533867	0.0105283	0.00417338	0.0340202	0.00399221	0.510224	0.00398369	0.0340202	0.00738725
1	1	0	1	0	0	0	0	1	0	0	90	90	90	90	90	90	90	90	90	90	90	90	90	90	0.0196339	0.0336106	0.471072	0.00646542	0.00998141	0.00508856	0.0104951	0.00409768	0.0324887	0.00376317	0.531903	0.00405586	0.0348721	0.00735909
1	0	1	0	0	0	0	0	0	0	0	90	90	90	90	90	90	90	90	90	90	90	90	90	90	0.0931795	0.0661243	0.884401	0.0176899	0.0373647	0.0369484	0.0625114	0.0050082	0.115735	0.0105506	0.478601	0.00549694	0.130242	0.029776
1	0	0	1	0	0	0	0	0	0	0	90	90	90	90	90	90	90	90	90	90	90	90	90	90	0.070796	0.0344979	0.679642	0.0175905	0.0348385	0.0396809	0.0606889	0.00557103	0.105726	0.0110261	0.531467	0.00589156	0.125387	0.0245125
1	0	1	0	1	0	0	0	0	0	0	90	90	90	90	90	90	90	90	90	90	90	90	90	90	0.0445792	0.17458	0.70394	0.0467242	0.03771	0.0303292	0.0510513	0.00581564	0.090321	0.0131431	0.535694	0.00650625	0.169526	0.0145761
1	0	1	0	0	1	0	0	0	0	0	90	90	90	90	90	90	90	90	90	90	90	90	90	90	0.0626008	0.0421132	0.923077	0.00834677	0.00878972	0.00701887	0.0148854	0.00487502	0.0361638	0.0050523	0.527566	0.0050523	0.0289842	0.00832101
1	0	0	1	0	0	1	0	0	0	0	90	90	90	90	90	90	90	90	90	90	90	90	90	90	0.0706684	0.0311798	0.500045	0.0146801	0.0163858	0.0279963	0.0399374	0.00469851	0.0575568	0.00489428	0.557018	0.00469851	0.06852	0.0116484
1	0	0	1	0	0	0	1	0	0	0	90	90	90	90	90	90	90	90	90	90	90	90	90	90	0.0636282	0.0262503	0.512096	0.014451	0.0249622	0.0258838	0.0420465	0.00385974	0.0795763	0.00418822	0.530344	0.00402398	0.110372	0.00919767
1	0	0	1	0	0	0	0	1	0	0	90	90	90	90	90	90	90	90	90	90	90	90	90	90	0.0347884	0.0526316	0.571163	0.00681115	0.00969994	0.0237063	0.04625	0.00495536	0.0696157	0.00550596	0.552169	0.00501233	0.106265	0.00938818
1	0	0	1	0	0	0	0	0	1	1	90	90	90	90	90	90	90	90	90	90	90	90	90	90	0.0887161	0.0265421	0.600546	0.014138	0.0328267	0.0325665	0.0238315	0.0045813	0.0798643	0.00643592	0.498696	0.00449319	0.105854	0.0142725

## Sheet: TKD normalized
TR:TKD:CellLine	TR:FLT3i	TR:TNF	TR:IGF1R	TR:MAPK14i	TR:JNKi	TR:PI3Ki	TR:MTORi	TR:MEK1_2i	TR:GSK3Bi	TR:GSK3Ai	DA:CREB1	DA:JNK	DA:MAPK14	DA:ERK1_2	DA:STAT3	DA:STAT5A	DA:GSK3B	DA:IGF1R	DA:MTOR	DA:RPS6KB1	DA:PTEN	DA:GSK3A	DA:TSC2	DA:RPS6	DV:CREB1	DV:JNK	DV:MAPK14	DV:ERK1_2	DV:STAT3	DV:STAT5A	DV:GSK3B	DV:IGF1R	DV:MTOR	DV:RPS6KB1	DV:PTEN	DV:GSK3A	DV:TSC2	DV:RPS6
1	1	0	0	0	0	0	0	0	0	0	0	0	0	0	0	0	0	0	0	0	0	0	0	0	0.132437	0.00538966	0.987745	0.0158287	0.014339	0.000861695	0.997009	0.0682125	0.000682339	0.00290801	0.999075	0.994744	0.995749	0.00135618
1	1	1	0	0	0	0	0	0	0	0	0	0	0	0	0	0	0	0	0	0	0	0	0	0	0.132437	0.00538966	0.987745	0.0158287	0.014339	0.000861695	0.997009	0.0682125	0.000682339	0.00290801	0.999075	0.994744	0.995749	0.00135618
1	1	0	1	0	0	0	0	0	0	0	0	0	0	0	0	0	0	0	0	0	0	0	0	0	0.132437	0.00538966	0.987745	0.0158287	0.014339	0.000861695	0.997009	0.0682125	0.000682339	0.00290801	0.999075	0.994744	0.995749	0.00135618
1	1	1	0	1	0	0	0	0	0	0	0	0	0	0	0	0	0	0	0	0	0	0	0	0	0.132437	0.00538966	0.987745	0.0158287	0.014339	0.000861695	0.997009	0.0682125	0.000682339	0.00290801	0.999075	0.994744	0.995749	0.00135618
1	1	1	0	0	1	0	0	0	0	0	0	0	0	0	0	0	0	0	0	0	0	0	0	0	0.132437	0.00538966	0.987745	0.0158287	0.014339	0.000861695	0.997009	0.0682125	0.000682339	0.00290801	0.999075	0.994744	0.995749	0.00135618
1	1	0	1	0	0	1	0	0	0	0	0	0	0	0	0	0	0	0	0	0	0	0	0	0	0.132437	0.00538966	0.987745	0.0158287	0.014339	0.000861695	0.997009	0.0682125	0.000682339	0.00290801	0.999075	0.994744	0.995749	0.00135618
1	1	0	1	0	0	0	1	0	0	0	0	0	0	0	0	0	0	0	0	0	0	0	0	0	0.132437	0.00538966	0.987745	0.0158287	0.014339	0.000861695	0.997009	0.0682125	0.000682339	0.00290801	0.999075	0.994744	0.995749	0.00135618
1	1	0	1	0	0	0	0	1	0	0	0	0	0	0	0	0	0	0	0	0	0	0	0	0	0.132437	0.00538966	0.987745	0.0158287	0.014339	0.000861695	0.997009	0.0682125	0.000682339	0.00290801	0.999075	0.994744	0.995749	0.00135618
1	0	1	0	0	0	0	0	0	0	0	0	0	0	0	0	0	0	0	0	0	0	0	0	0	0.132437	0.00538966	0.987745	0.0158287	0.014339	0.000861695	0.997009	0.0682125	0.000682339	0.00290801	0.999075	0.994744	0.995749	0.00135618
1	0	0	1	0	0	0	0	0	0	0	0	0	0	0	0	0	0	0	0	0	0	0	0	0	0.132437	0.00538966	0.987745	0.0158287	0.014339	0.000861695	0.997009	0.0682125	0.000682339	0.00290801	0.999075	0.994744	0.995749	0.00135618
1	0	1	0	1	0	0	0	0	0	0	0	0	0	0	0	0	0	0	0	0	0	0	0	0	0.132437	0.00538966	0.987745	0.0158287	0.014339	0.000861695	0.997009	0.0682125	0.000682339	0.00290801	0.999075	0.994744	0.995749	0.00135618
1	0	1	0	0	1	0	0	0	0	0	0	0	0	0	0	0	0	0	0	0	0	0	0	0	0.132437	0.00538966	0.987745	0.0158287	0.014339	0.000861695	0.997009	0.0682125	0.000682339	0.00290801	0.999075	0.994744	0.995749	0.00135618
1	0	0	1	0	0	1	0	0	0	0	0	0	0	0	0	0	0	0	0	0	0	0	0	0	0.132437	0.00538966	0.987745	0.0158287	0.014339	0.000861695	0.997009	0.0682125	0.000682339	0.00290801	0.999075	0.994744	0.995749	0.00135618
1	0	0	1	0	0	0	1	0	0	0	0	0	0	0	0	0	0	0	0	0	0	0	0	0	0.132437	0.00538966	0.987745	0.0158287	0.014339	0.000861695	0.997009	0.0682125	0.000682339	0.00290801	0.999075	0.994744	0.995749	0.00135618
1	0	0	1	0	0	0	0	1	0	0	0	0	0	0	0	0	0	0	0	0	0	0	0	0	0.132437	0.00538966	0.987745	0.0158287	0.014339	0.000861695	0.997009	0.0682125	0.000682339	0.00290801	0.999075	0.994744	0.995749	0.00135618
1	0	0	1	0	0	0	0	0	1	1	0	0	0	0	0	0	0	0	0	0	0	0	0	0	0.132437	0.00538966	0.987745	0.0158287	0.014339	0.000861695	0.997009	0.0682125	0.000682339	0.00290801	0.999075	0.994744	0.995749	0.00135618
1	1	1	0	0	0	0	0	0	0	0	90	90	90	90	90	90	90	90	90	90	90	90	90	90	0.968161	0.874858	0.999	0.0130134	0.419679	0.0022792	0.937798	0.979339	0.00761749	0.0552036	0.001	0.0422108	0.810797	0.0472784
1	1	0	1	0	0	0	0	0	0	0	90	90	90	90	90	90	90	90	90	90	90	90	90	90	0.00240511	0.00514499	0.00590737	0.00485519	0.0168723	0.00122671	0.998726	0.0400522	0.000736456	0.00531671	0.390999	0.981647	0.953733	0.00848013
1	1	1	0	1	0	0	0	0	0	0	90	90	90	90	90	90	90	90	90	90	90	90	90	90	0.00279395	0.999	0.875804	0.0472627	0.627597	0.00377573	0.998106	0.183612	0.0126629	0.00928907	0.00962491	0.969591	0.677917	0.0125159
1	1	1	0	0	1	0	0	0	0	0	90	90	90	90	90	90	90	90	90	90	90	90	90	90	0.999	0.382086	0.998433	0.0108856	0.0118042	0.00132379	0.995043	0.973305	0.00154478	0.0650055	0.500063	0.214765	0.999597	0.0193937
1	1	0	1	0	0	1	0	0	0	0	90	90	90	90	90	90	90	90	90	90	90	90	90	90	0.0119874	0.00818744	0.158358	0.0125517	0.0292193	0.00395329	0.999388	0.894358	0.00171574	0.0216453	0.0149131	0.373869	0.982666	0.0243497
1	1	0	1	0	0	0	1	0	0	0	90	90	90	90	90	90	90	90	90	90	90	90	90	90	0.0070496	0.00698317	0.00133077	0.00243721	0.00417769	0.00079649	0.999354	0.0124284	0.00141239	0.00202475	0.209438	0.998919	0.987075	0.00354462
1	1	0	1	0	0	0	0	1	0	0	90	90	90	90	90	90	90	90	90	90	90	90	90	90	0.000721541	0.00261156	0.00523294	0.000969454	0.00633029	0.000569392	0.99937	0.00670798	0.000851427	0.00105813	0.0196803	0.998214	0.98467	0.00342528
1	0	1	0	0	0	0	0	0	0	0	90	90	90	90	90	90	90	90	90	90	90	90	90	90	0.994647	0.229995	0.949844	0.526944	0.998914	0.998353	0.001	0.861114	0.999	0.988903	0.933302	0.100947	0.00629633	0.999
1	0	0	1	0	0	0	0	0	0	0	90	90	90	90	90	90	90	90	90	90	90	90	90	90	0.953777	0.00313242	0.381704	0.517103	0.997962	0.999	0.00126673	0.995704	0.9973	0.993138	0.0206866	0.0158602	0.0081986	0.994269
1	0	1	0	1	0	0	0	0	0	0	90	90	90	90	90	90	90	90	90	90	90	90	90	90	0.337748	0.99627	0.493585	0.999	0.999	0.993474	0.00503343	0.999	0.984925	0.999	0.0127614	0.001	0.001	0.617248
1	0	1	0	0	1	0	0	0	0	0	90	90	90	90	90	90	90	90	90	90	90	90	90	90	0.885212	0.0125357	0.970619	0.00576622	0.00202466	0.00538297	0.989779	0.71264	0.00276232	0.0263443	0.032276	0.543645	0.995752	0.010277
1	0	0	1	0	0	1	0	0	0	0	90	90	90	90	90	90	90	90	90	90	90	90	90	90	0.953136	0.00154574	0.0112999	0.231896	0.355521	0.988628	0.0348086	0.414441	0.314951	0.0187188	0.00114784	0.900942	0.362256	0.176528
1	0	0	1	0	0	0	1	0	0	0	90	90	90	90	90	90	90	90	90	90	90	90	90	90	0.897796	0.000463916	0.0153371	0.212866	0.960597	0.980468	0.0233354	0.000882703	0.941931	0.00342566	0.0235167	0.998568	0.0197878	0.0249402
1	0	0	1	0	0	0	0	1	0	0	90	90	90	90	90	90	90	90	90	90	90	90	90	90	0.0655456	0.0570073	0.0604885	0.00139543	0.00490053	0.964458	0.0110254	0.812142	0.788404	0.0651352	0.00197229	0.59806	0.0256491	0.029843
1	0	0	1	0	0	0	0	0	1	1	90	90	90	90	90	90	90	90	90	90	90	90	90	90	0.992093	0.000501219	0.109998	0.188314	0.996525	0.996025	0.691673	0.230656	0.944068	0.27944	0.52212	0.969494	0.0263352	0.571615
